# Supplementary material for: Large-scale cross-species chemogenomic platform proposes a new drug discovery strategy of veterinary drug from herbal medicines
Source: PLoS One. 2017 Sep 15;12(9):e0184880. doi: 10.1371/journal.pone.0184880 (PMC5600375; doi:10.1371/journal.pone.0184880)
Supplement: S1 Table — (XLS) [file pone.0184880.s006.xls]

## Sheet: Table S10
Table S1. Descriptors used to calculate DL
Descriptor Name
MW
AMW
Sv
Se
Sp
Ss
Mv
Me
Mp
Ms
nAT
nSK
nBT
nBO
nBM
SCBO
ARR
nCIC
nCIR
RBN
RBF
nDB
nTB
nAB
nH
nC
nN
nO
nP
nS
nF
nCL
nBR
nI
nB
nHM
nX
nR03
nR04
nR05
nR06
nR07
nR08
nR09
nR10
nR11
nR12
nBnz
ZM1
ZM1V
ZM2
ZM2V
Qindex
SNar
HNar
GNar
Xt
Dz
Ram
Pol
LPRS
VDA
MSD
SMTI
SMTIV
GMTI
GMTIV
Xu
SPI
W
WA
Har
Har2
QW
TI1
TI2
STN
HyDp
RHyDp
w
ww
Rww
D/D
Wap
WhetZ
Whetm
Whetv
Whete
Whetp
J
JhetZ
Jhetm
Jhetv
Jhete
Jhetp
MAXDN
MAXDP
DELS
TIE
S0K
S1K
S2K
S3K
PHI
BLI
PW2
PW3
PW4
PW5
PJI2
CSI
ECC
AECC
DECC
MDDD
UNIP
CENT
VAR
BAC
Lop
ICR
D/Dr03
D/Dr04
D/Dr05
D/Dr06
D/Dr07
D/Dr08
D/Dr09
D/Dr10
D/Dr11
D/Dr12
T(N..N)
T(N..O)
T(N..S)
T(N..P)
T(N..F)
T(N..Cl)
T(N..Br)
T(N..I)
T(O..O)
T(O..S)
T(O..P)
T(O..F)
T(O..Cl)
T(O..Br)
T(O..I)
T(S..S)
T(S..P)
T(S..F)
T(S..Cl)
T(S..Br)
T(S..I)
T(P..P)
T(P..F)
T(P..Cl)
T(P..Br)
T(P..I)
T(F..F)
T(F..Cl)
T(F..Br)
T(F..I)
T(Cl..Cl)
T(Cl..Br)
T(Cl..I)
T(Br..Br)
T(I..I)
MWC01
MWC02
MWC03
MWC04
MWC05
MWC06
MWC07
MWC08
MWC09
MWC10
TWC
SRW01
SRW02
SRW03
SRW04
SRW05
SRW06
SRW07
SRW08
SRW09
SRW10
MPC01
MPC02
MPC03
MPC04
MPC05
MPC06
MPC07
MPC08
MPC09
MPC10
piPC01
piPC02
piPC03
piPC04
piPC05
piPC06
piPC07
piPC08
piPC09
piPC10
TPC
piID
PCR
PCD
CID
BID
X0
X1
X2
X3
X4
X5
X0A
X1A
X2A
X3A
X4A
X5A
X0v
X1v
X2v
X3v
X4v
X5v
X0Av
X1Av
X2Av
X3Av
X4Av
X5Av
X0sol
X1sol
X2sol
X3sol
X4sol
X5sol
XMOD
RDCHI
RDSQ
ISIZ
IAC
AAC
IDE
IDM
IDDE
IDDM
IDET
IDMT
IVDE
IVDM
HVcpx
HDcpx
Uindex
Vindex
Xindex
Yindex
IC0
TIC0
SIC0
CIC0
BIC0
IC1
TIC1
SIC1
CIC1
BIC1
ATS1m
ATS2m
ATS3m
ATS4m
ATS5m
ATS6m
ATS7m
ATS8m
ATS1v
ATS2v
ATS3v
ATS4v
ATS5v
ATS6v
ATS7v
ATS8v
ATS1e
ATS2e
ATS3e
ATS4e
ATS5e
ATS6e
ATS7e
ATS8e
ATS1p
ATS2p
ATS3p
ATS4p
ATS5p
ATS6p
ATS7p
ATS8p
MATS1m
MATS2m
MATS3m
MATS4m
MATS5m
MATS6m
MATS7m
MATS8m
MATS1v
MATS2v
MATS3v
MATS4v
MATS5v
MATS6v
MATS7v
MATS8v
MATS1e
MATS2e
MATS3e
MATS4e
MATS5e
MATS6e
MATS7e
MATS8e
MATS1p
MATS2p
MATS3p
MATS4p
MATS5p
MATS6p
MATS7p
MATS8p
GATS1m
GATS2m
GATS3m
GATS4m
GATS5m
GATS6m
GATS7m
GATS8m
GATS1v
GATS2v
GATS3v
GATS4v
GATS5v
GATS6v
GATS7v
GATS8v
GATS1e
GATS2e
GATS3e
GATS4e
GATS5e
GATS6e
GATS7e
GATS8e
GATS1p
GATS2p
GATS3p
GATS4p
GATS5p
GATS6p
GATS7p
GATS8p
EPS0
EPS1
EEig01x
EEig02x
EEig03x
EEig04x
EEig05x
EEig06x
EEig07x
EEig08x
EEig09x
EEig10x
EEig11x
EEig12x
EEig13x
EEig14x
EEig15x
EEig01d
EEig02d
EEig03d
EEig04d
EEig05d
EEig06d
EEig07d
EEig08d
EEig09d
EEig10d
EEig11d
EEig12d
EEig13d
EEig14d
EEig15d
EEig01r
EEig02r
EEig03r
EEig04r
EEig05r
EEig06r
EEig07r
EEig08r
EEig09r
EEig10r
EEig11r
EEig12r
EEig13r
EEig14r
EEig15r
ESpm02u
ESpm03u
ESpm04u
ESpm05u
ESpm06u
ESpm07u
ESpm08u
ESpm09u
ESpm10u
ESpm11u
ESpm12u
ESpm13u
ESpm14u
ESpm15u
ESpm01x
ESpm02x
ESpm03x
ESpm04x
ESpm05x
ESpm06x
ESpm07x
ESpm08x
ESpm09x
ESpm10x
ESpm11x
ESpm12x
ESpm13x
ESpm14x
ESpm15x
ESpm01d
ESpm02d
ESpm03d
ESpm04d
ESpm05d
ESpm06d
ESpm07d
ESpm08d
ESpm09d
ESpm10d
ESpm11d
ESpm12d
ESpm13d
ESpm14d
ESpm15d
ESpm01r
ESpm02r
ESpm03r
ESpm04r
ESpm05r
ESpm06r
ESpm07r
ESpm08r
ESpm09r
ESpm10r
ESpm11r
ESpm12r
ESpm13r
ESpm14r
ESpm15r
BEHm1
BEHm2
BEHm3
BEHm4
BEHm5
BEHm6
BEHm7
BEHm8
BELm1
BELm2
BELm3
BELm4
BELm5
BELm6
BELm7
BELm8
BEHv1
BEHv2
BEHv3
BEHv4
BEHv5
BEHv6
BEHv7
BEHv8
BELv1
BELv2
BELv3
BELv4
BELv5
BELv6
BELv7
BELv8
BEHe1
BEHe2
BEHe3
BEHe4
BEHe5
BEHe6
BEHe7
BEHe8
BELe1
BELe2
BELe3
BELe4
BELe5
BELe6
BELe7
BELe8
BEHp1
BEHp2
BEHp3
BEHp4
BEHp5
BEHp6
BEHp7
BEHp8
BELp1
BELp2
BELp3
BELp4
BELp5
BELp6
BELp7
BELp8
GGI1
GGI2
GGI3
GGI4
GGI5
GGI6
GGI7
GGI8
GGI9
GGI10
JGI1
JGI2
JGI3
JGI4
JGI5
JGI6
JGI7
JGI8
JGI9
JGI10
JGT
LP1
Eig1Z
Eig1m
Eig1v
Eig1e
Eig1p
SEigZ
SEigm
SEigv
SEige
SEigp
AEigZ
AEigm
AEigv
AEige
AEigp
VEA1
VEA2
VRA1
VRA2
VED1
VED2
VRD1
VRD2
VEZ1
VEZ2
VRZ1
VRZ2
VEm1
VEm2
VRm1
VRm2
VEv1
VEv2
VRv1
VRv2
VEe1
VEe2
VRe1
VRe2
VEp1
VEp2
VRp1
VRp2
DP01
DP02
DP03
DP04
DP05
DP06
DP07
DP08
DP09
DP10
DP11
DP12
DP13
DP14
DP15
DP16
DP17
DP18
DP19
DP20
W3D
J3D
H3D
AGDD
DDI
ADDD
G1
G2
RGyr
SPAN
SPAM
ASP
FDI
PJI3
L/Bw
SEig
HOMA
RCI
AROM
HOMT
DISPm
QXXm
QYYm
QZZm
DISPv
QXXv
QYYv
QZZv
DISPe
QXXe
QYYe
QZZe
DISPp
QXXp
QYYp
QZZp
G(N..N)
G(N..O)
G(N..S)
G(N..P)
G(N..F)
G(N..Cl)
G(N..Br)
G(N..I)
G(O..O)
G(O..S)
G(O..P)
G(O..F)
G(O..Cl)
G(O..Br)
G(O..I)
G(S..S)
G(S..P)
G(S..F)
G(S..Cl)
G(S..Br)
G(S..I)
G(P..P)
G(P..F)
G(P..Cl)
G(P..Br)
G(P..I)
G(F..F)
G(F..Cl)
G(F..Br)
G(F..I)
G(Cl..Cl)
G(Cl..Br)
G(Cl..I)
G(Br..Br)
G(I..I)
RDF010u
RDF015u
RDF020u
RDF025u
RDF030u
RDF035u
RDF040u
RDF045u
RDF050u
RDF055u
RDF060u
RDF065u
RDF070u
RDF075u
RDF080u
RDF085u
RDF090u
RDF095u
RDF100u
RDF105u
RDF110u
RDF115u
RDF120u
RDF125u
RDF130u
RDF135u
RDF140u
RDF145u
RDF150u
RDF155u
RDF010m
RDF015m
RDF020m
RDF025m
RDF030m
RDF035m
RDF040m
RDF045m
RDF050m
RDF055m
RDF060m
RDF065m
RDF070m
RDF075m
RDF080m
RDF085m
RDF090m
RDF095m
RDF100m
RDF105m
RDF110m
RDF115m
RDF120m
RDF125m
RDF130m
RDF135m
RDF140m
RDF145m
RDF150m
RDF155m
RDF010v
RDF015v
RDF020v
RDF025v
RDF030v
RDF035v
RDF040v
RDF045v
RDF050v
RDF055v
RDF060v
RDF065v
RDF070v
RDF075v
RDF080v
RDF085v
RDF090v
RDF095v
RDF100v
RDF105v
RDF110v
RDF115v
RDF120v
RDF125v
RDF130v
RDF135v
RDF140v
RDF145v
RDF150v
RDF155v
RDF010e
RDF015e
RDF020e
RDF025e
RDF030e
RDF035e
RDF040e
RDF045e
RDF050e
RDF055e
RDF060e
RDF065e
RDF070e
RDF075e
RDF080e
RDF085e
RDF090e
RDF095e
RDF100e
RDF105e
RDF110e
RDF115e
RDF120e
RDF125e
RDF130e
RDF135e
RDF140e
RDF145e
RDF150e
RDF155e
RDF010p
RDF015p
RDF020p
RDF025p
RDF030p
RDF035p
RDF040p
RDF045p
RDF050p
RDF055p
RDF060p
RDF065p
RDF070p
RDF075p
RDF080p
RDF085p
RDF090p
RDF095p
RDF100p
RDF105p
RDF110p
RDF115p
RDF120p
RDF125p
RDF130p
RDF135p
RDF140p
RDF145p
RDF150p
RDF155p
Mor01u
Mor02u
Mor03u
Mor04u
Mor05u
Mor06u
Mor07u
Mor08u
Mor09u
Mor10u
Mor11u
Mor12u
Mor13u
Mor14u
Mor15u
Mor16u
Mor17u
Mor18u
Mor19u
Mor20u
Mor21u
Mor22u
Mor23u
Mor24u
Mor25u
Mor26u
Mor27u
Mor28u
Mor29u
Mor30u
Mor31u
Mor32u
Mor01m
Mor02m
Mor03m
Mor04m
Mor05m
Mor06m
Mor07m
Mor08m
Mor09m
Mor10m
Mor11m
Mor12m
Mor13m
Mor14m
Mor15m
Mor16m
Mor17m
Mor18m
Mor19m
Mor20m
Mor21m
Mor22m
Mor23m
Mor24m
Mor25m
Mor26m
Mor27m
Mor28m
Mor29m
Mor30m
Mor31m
Mor32m
Mor01v
Mor02v
Mor03v
Mor04v
Mor05v
Mor06v
Mor07v
Mor08v
Mor09v
Mor10v
Mor11v
Mor12v
Mor13v
Mor14v
Mor15v
Mor16v
Mor17v
Mor18v
Mor19v
Mor20v
Mor21v
Mor22v
Mor23v
Mor24v
Mor25v
Mor26v
Mor27v
Mor28v
Mor29v
Mor30v
Mor31v
Mor32v
Mor01e
Mor02e
Mor03e
Mor04e
Mor05e
Mor06e
Mor07e
Mor08e
Mor09e
Mor10e
Mor11e
Mor12e
Mor13e
Mor14e
Mor15e
Mor16e
Mor17e
Mor18e
Mor19e
Mor20e
Mor21e
Mor22e
Mor23e
Mor24e
Mor25e
Mor26e
Mor27e
Mor28e
Mor29e
Mor30e
Mor31e
Mor32e
Mor01p
Mor02p
Mor03p
Mor04p
Mor05p
Mor06p
Mor07p
Mor08p
Mor09p
Mor10p
Mor11p
Mor12p
Mor13p
Mor14p
Mor15p
Mor16p
Mor17p
Mor18p
Mor19p
Mor20p
Mor21p
Mor22p
Mor23p
Mor24p
Mor25p
Mor26p
Mor27p
Mor28p
Mor29p
Mor30p
Mor31p
Mor32p
L1u
L2u
L3u
P1u
P2u
G1u
G2u
G3u
E1u
E2u
E3u
L1m
L2m
P1m
P2m
G1m
G2m
G3m
E1m
E2m
L1v
L2v
L3v
P1v
P2v
G1v
G2v
G3v
E1v
E2v
L1e
L2e
L3e
P1e
P2e
G1e
G2e
G3e
E1e
E2e
E3e
L1p
L2p
L3p
P1p
P2p
G1p
G2p
G3p
E1p
E2p
L1s
L2s
P1s
P2s
G1s
G2s
G3s
E1s
E2s
Tu
Tm
Tv
Te
Tp
Ts
Au
Am
Av
Ae
Ap
As
Gu
Gm
Gs
Ku
Km
Kv
Ke
Kp
Ks
Du
Dm
Dv
De
Dp
Ds
Vu
Vm
Vv
Ve
Vp
Vs
ITH
ISH
HIC
HGM
H0u
H1u
H2u
H3u
H4u
H5u
H6u
H7u
H8u
HTu
HATS0u
HATS1u
HATS2u
HATS3u
HATS4u
HATS5u
HATS6u
HATS7u
HATS8u
HATSu
H0m
H1m
H2m
H3m
H4m
H5m
H6m
H7m
H8m
HTm
HATS0m
HATS1m
HATS2m
HATS3m
HATS4m
HATS5m
HATS6m
HATS7m
HATS8m
HATSm
H0v
H1v
H2v
H3v
H4v
H5v
H6v
H7v
H8v
HTv
HATS0v
HATS1v
HATS2v
HATS3v
HATS4v
HATS5v
HATS6v
HATS7v
HATS8v
HATSv
H0e
H1e
H2e
H3e
H4e
H5e
H6e
H7e
H8e
HTe
HATS0e
HATS1e
HATS2e
HATS3e
HATS4e
HATS5e
HATS6e
HATS7e
HATS8e
HATSe
H0p
H1p
H2p
H3p
H4p
H5p
H6p
H7p
H8p
HTp
HATS0p
HATS1p
HATS2p
HATS3p
HATS4p
HATS5p
HATS6p
HATS7p
HATS8p
HATSp
RCON
RARS
REIG
R1u
R2u
R3u
R4u
R5u
R6u
R7u
R8u
RTu
R1u+
R2u+
R3u+
R4u+
R5u+
R6u+
R7u+
R8u+
RTu+
R1m
R2m
R3m
R4m
R5m
R6m
R7m
R8m
RTm
R1m+
R2m+
R3m+
R4m+
R5m+
R6m+
R7m+
R8m+
RTm+
R1v
R2v
R3v
R4v
R5v
R6v
R7v
R8v
RTv
R1v+
R2v+
R3v+
R4v+
R5v+
R6v+
R7v+
R8v+
RTv+
R1e
R2e
R3e
R4e
R5e
R6e
R7e
R8e
RTe
R1e+
R2e+
R3e+
R4e+
R5e+
R6e+
R7e+
R8e+
RTe+
R1p
R2p
R3p
R4p
R5p
R6p
R7p
R8p
RTp
R1p+
R2p+
R3p+
R4p+
R5p+
R6p+
R7p+
R8p+
RTp+
nCp
nCs
nCt
nCq
nCrs
nCrt
nCrq
nCar
nCbH
nCb-
nCconj
nR=Cp
nR=Cs
nR=Ct
n=C=
nR#CH/X
nR#C-
nRCOOH
nArCOOH
nRCOOR
nArCOOR
nRCONH2
nArCONH2
nRCONHR
nArCONHR
nRCONR2
nArCONR2
nROCON
nArOCON
nRCOSR
nArCOSR
nRCHO
nArCHO
nRCO
nArCO
nCONN
nC=O(O)2
nN=C-N<
nC(=N)N2
nRC=N
nArC=N
nRCNO
nArCNO
nRNH2
nArNH2
nRNHR
nArNHR
nRNR2
nArNR2
nN-N
nN=N
nRCN
nArCN
nN+
nNq
nRNHO
nArNHO
nRNNOx
nRNO
nArNO
nRNO2
nArNO2
nN(CO)2
nC=N-N<
nROH
nArOH
nOHp
nOHs
nOHt
nROR
nArOR
nSH
nRSR
nRSSR
nSO
nS(=O)2
nSOH
nSOOH
nSO2OH
nSO3OH
nSO3
nSO4
nSO2N
nPO4
nP(=O)O2R
nCH2RX
nCHR2X
nR=CHX
nR=CRX
nCHRX2
nCR2X2
nR=CX2
nCRX3
nArX
nCXr
nCXr=
nCconjX
nAziridines
nOxiranes
nOxetanes
nBeta-Lactams
nPyrrolidines
nOxolanes
ntH-Thiophenes
nPyrroles
nPyrazoles
nImidazoles
nFuranes
nThiophenes
nOxazoles
nIsoxazoles
nThiazoles
nIsothiazoles
nTriazoles
nPyridines
nPyridazines
nPyrimidines
nPyrazines
n135-Triazines
n124-Triazines
nHDon
nHAcc
nHBonds
C-001
C-002
C-003
C-004
C-005
C-006
C-007
C-008
C-009
C-010
C-011
C-012
C-013
C-014
C-015
C-016
C-017
C-018
C-019
C-020
C-021
C-022
C-023
C-024
C-025
C-026
C-027
C-028
C-029
C-030
C-031
C-032
C-033
C-034
C-035
C-036
C-037
C-038
C-039
C-040
C-041
C-042
C-043
C-044
H-046
H-047
H-048
H-049
H-050
H-051
H-052
H-053
H-054
H-055
O-056
O-057
O-058
O-059
O-060
O-061
O-062
O-063
Se-064
Se-065
N-066
N-067
N-068
N-069
N-070
N-071
N-072
N-073
N-074
N-075
N-076
N-077
N-078
N-079
F-081
F-082
F-083
F-084
F-085
Cl-086
Cl-087
Cl-088
Cl-089
Cl-090
Br-091
Br-092
Br-094
Br-095
I-096
I-099
I-100
S-106
S-107
S-108
S-109
S-110
Si-111
B-112
P-116
P-117
P-120
Ui
Hy
TPSA(NO)
TPSA(Tot)
MLOGP
MLOGP2
LAI
BLTF96
BLTD48
BLTA96
