# Supplementary material for: Large-scale cross-species chemogenomic platform proposes a new drug discovery strategy of veterinary drug from herbal medicines
Source: PLoS One. 2017 Sep 15;12(9):e0184880. doi: 10.1371/journal.pone.0184880 (PMC5600375; doi:10.1371/journal.pone.0184880)
Supplement: S2 Table — (XLS) [file pone.0184880.s007.xls]

## Sheet: Sheet1
Table S2. The drug-target interations in Drugbank used to build the CSDT model
Drug ID	Target ID
DB00303	T1
DB00114	T3
DB00117	T3
DB00142	T5
DB01839	T6
DB02340	T6
DB00125	T7
DB00155	T7
DB01110	T7
DB01234	T7
DB01686	T7
DB01835	T7
DB01997	T7
DB02044	T7
DB02207	T7
DB02234	T7
DB02462	T7
DB02533	T7
DB02539	T7
DB02644	T7
DB02692	T7
DB03014	T7
DB03100	T7
DB03144	T7
DB03271	T7
DB03449	T7
DB03953	T7
DB04400	T7
DB04534	T7
DB06879	T7
DB06916	T7
DB07002	T7
DB07003	T7
DB07007	T7
DB07008	T7
DB07011	T7
DB07029	T7
DB07306	T7
DB07318	T7
DB07388	T7
DB07389	T7
DB07405	T7
DB08214	T7
DB08750	T7
DB00157	T9
DB00114	T10
DB00131	T10
DB01696	T10
DB02089	T10
DB02320	T10
DB02379	T10
DB03288	T10
DB03744	T10
DB04522	T10
DB07315	T10
DB07395	T10
DB07396	T10
DB07968	T10
DB00157	T11
DB01763	T11
DB03461	T11
DB00157	T12
DB01907	T12
DB03704	T12
DB04153	T12
DB00116	T13
DB00157	T13
DB04789	T13
DB00157	T14
DB00568	T15
DB00617	T15
DB00661	T15
DB00909	T15
DB01388	T15
DB04841	T15
DB00201	T16
DB00277	T16
DB00640	T16
DB00651	T16
DB00806	T16
DB00996	T16
DB01412	T16
DB00171	T17
DB00619	T17
DB01254	T17
DB03878	T17
DB04868	T17
DB07831	T17
DB08043	T17
DB08231	T17
DB08339	T17
DB08350	T17
DB08583	T17
DB02944	T18
DB00154	T20
DB00159	T20
DB00244	T20
DB00316	T20
DB00328	T20
DB00350	T20
DB00461	T20
DB00465	T20
DB00469	T20
DB00500	T20
DB00554	T20
DB00573	T20
DB00586	T20
DB00605	T20
DB00711	T20
DB00712	T20
DB00749	T20
DB00784	T20
DB00788	T20
DB00795	T20
DB00812	T20
DB00814	T20
DB00821	T20
DB00861	T20
DB00870	T20
DB00936	T20
DB00939	T20
DB00945	T20
DB00963	T20
DB00991	T20
DB01009	T20
DB01014	T20
DB01050	T20
DB01283	T20
DB01399	T20
DB01419	T20
DB01435	T20
DB01600	T20
DB01837	T20
DB01892	T20
DB02047	T20
DB02110	T20
DB02198	T20
DB02266	T20
DB02379	T20
DB02687	T20
DB02709	T20
DB02773	T20
DB02944	T20
DB03014	T20
DB03667	T20
DB03752	T20
DB03753	T20
DB03783	T20
DB04552	T20
DB04557	T20
DB06725	T20
DB06802	T20
DB07981	T20
DB07983	T20
DB07984	T20
DB00171	T21
DB00254	T22
DB00256	T22
DB00453	T22
DB00595	T22
DB00618	T22
DB01017	T22
DB00246	T23
DB00248	T23
DB00268	T23
DB00334	T23
DB00353	T23
DB00363	T23
DB00372	T23
DB00397	T23
DB00408	T23
DB00413	T23
DB00420	T23
DB00477	T23
DB00502	T23
DB00508	T23
DB00543	T23
DB00589	T23
DB00623	T23
DB00679	T23
DB00714	T23
DB00726	T23
DB00734	T23
DB00777	T23
DB00800	T23
DB00805	T23
DB00850	T23
DB00875	T23
DB00988	T23
DB01038	T23
DB01063	T23
DB01186	T23
DB01200	T23
DB01224	T23
DB01235	T23
DB01238	T23
DB01239	T23
DB01267	T23
DB01403	T23
DB01608	T23
DB01614	T23
DB01621	T23
DB01622	T23
DB01623	T23
DB01624	T23
DB05271	T23
DB01099	T24
DB00139	T25
DB00398	T26
DB01268	T26
DB06589	T26
DB00384	T27
DB00594	T27
DB00309	T29
DB01229	T29
DB01248	T29
DB01394	T29
DB01873	T29
DB03010	T29
DB06772	T29
DB00157	T30
DB00120	T31
DB01268	T32
DB06589	T32
DB07288	T32
DB00138	T33
DB00142	T33
DB00740	T33
DB00795	T33
DB00157	T34
DB00162	T35
DB03909	T36
DB08513	T36
DB00330	T37
DB00138	T38
DB00398	T40
DB00157	T41
DB00120	T42
DB00166	T45
DB04558	T46
DB00147	T48
DB00165	T48
DB03431	T48
DB03909	T48
DB04770	T48
DB04776	T48
DB00559	T49
DB06268	T49
DB00157	T50
DB00185	T51
DB00193	T51
DB00202	T51
DB00246	T51
DB00280	T51
DB00321	T51
DB00334	T51
DB00340	T51
DB00342	T51
DB00363	T51
DB00376	T51
DB00383	T51
DB00387	T51
DB00420	T51
DB00424	T51
DB00434	T51
DB00458	T51
DB00496	T51
DB00505	T51
DB00540	T51
DB00572	T51
DB00622	T51
DB00715	T51
DB00747	T51
DB00767	T51
DB00777	T51
DB00809	T51
DB00835	T51
DB00934	T51
DB01036	T51
DB01062	T51
DB01069	T51
DB01085	T51
DB01142	T51
DB01151	T51
DB01224	T51
DB01226	T51
DB01231	T51
DB01238	T51
DB01239	T51
DB01337	T51
DB01338	T51
DB01403	T51
DB01409	T51
DB01625	T51
DB04843	T51
DB06702	T51
DB06709	T51
DB00119	T52
DB02726	T52
DB04551	T52
DB00887	T53
DB00170	T54
DB00278	T54
DB01123	T54
DB01766	T54
DB01767	T54
DB02193	T54
DB02351	T54
DB02723	T54
DB03136	T54
DB03159	T54
DB03847	T54
DB03865	T54
DB04136	T54
DB04591	T54
DB04697	T54
DB04722	T54
DB04771	T54
DB04772	T54
DB04786	T54
DB04898	T54
DB06695	T54
DB06838	T54
DB06841	T54
DB06845	T54
DB06850	T54
DB06853	T54
DB06854	T54
DB06858	T54
DB06859	T54
DB06861	T54
DB06865	T54
DB06866	T54
DB06868	T54
DB06869	T54
DB06878	T54
DB06911	T54
DB06919	T54
DB06929	T54
DB06936	T54
DB06942	T54
DB06947	T54
DB06996	T54
DB07005	T54
DB07016	T54
DB07027	T54
DB07083	T54
DB07088	T54
DB07091	T54
DB07095	T54
DB07105	T54
DB07120	T54
DB07128	T54
DB07131	T54
DB07133	T54
DB07143	T54
DB07165	T54
DB07190	T54
DB07211	T54
DB07277	T54
DB07278	T54
DB07279	T54
DB07353	T54
DB07366	T54
DB07376	T54
DB07400	T54
DB07440	T54
DB07461	T54
DB07508	T54
DB07515	T54
DB07521	T54
DB07522	T54
DB07527	T54
DB07548	T54
DB07549	T54
DB07550	T54
DB07639	T54
DB07658	T54
DB07659	T54
DB07660	T54
DB07665	T54
DB07718	T54
DB07741	T54
DB07796	T54
DB07809	T54
DB07897	T54
DB07934	T54
DB07944	T54
DB07946	T54
DB08061	T54
DB08062	T54
DB08152	T54
DB08187	T54
DB08254	T54
DB08422	T54
DB08546	T54
DB08624	T54
DB00855	T56
DB02068	T56
DB02239	T56
DB02260	T56
DB02272	T56
DB02878	T56
DB04560	T56
DB04781	T56
DB00157	T57
DB01108	T57
DB01536	T57
DB00123	T58
DB00125	T58
DB00129	T58
DB00116	T59
DB00233	T61
DB00145	T62
DB00431	T62
DB00336	T63
DB01907	T63
DB00558	T64
DB00786	T65
DB01017	T65
DB01197	T65
DB01296	T65
DB01949	T65
DB03683	T65
DB07117	T65
DB07246	T65
DB07285	T65
DB00157	T66
DB01108	T66
DB00126	T67
DB00139	T67
DB00172	T67
DB01275	T67
DB00470	T68
DB00486	T68
DB06155	T68
DB00177	T70
DB00275	T70
DB00678	T70
DB00796	T70
DB00876	T70
DB00966	T70
DB01029	T70
DB01342	T70
DB01347	T70
DB01349	T70
DB00133	T72
DB00297	T73
DB00770	T73
DB00905	T73
DB00917	T73
DB01088	T73
DB00157	T74
DB03758	T74
DB03760	T74
DB00155	T76
DB01821	T76
DB01942	T76
DB01997	T76
DB02027	T76
DB02044	T76
DB02077	T76
DB02143	T76
DB02644	T76
DB02692	T76
DB02727	T76
DB02944	T76
DB02991	T76
DB03014	T76
DB03144	T76
DB03147	T76
DB03247	T76
DB03449	T76
DB03461	T76
DB03707	T76
DB03710	T76
DB03892	T76
DB04223	T76
DB08018	T76
DB08019	T76
DB00157	T77
DB01907	T77
DB02401	T77
DB03940	T77
DB00795	T78
DB00636	T80
DB01039	T80
DB01241	T80
DB01393	T80
DB01890	T80
DB07215	T80
DB07724	T80
DB08483	T80
DB00121	T81
DB00142	T83
DB00157	T83
DB02338	T83
DB04207	T83
DB00755	T84
DB01234	T84
DB00163	T86
DB00993	T87
DB01033	T87
DB01632	T87
DB02212	T87
DB02309	T87
DB03153	T87
DB04356	T87
DB00210	T88
DB00307	T88
DB00459	T88
DB00523	T88
DB00755	T88
DB00799	T88
DB00926	T88
DB01941	T88
DB07080	T88
DB07929	T88
DB08175	T88
DB00114	T89
DB00151	T89
DB00157	T91
DB00148	T92
DB00604	T94
DB00904	T94
DB01079	T94
DB01233	T94
DB08810	T94
DB02285	T95
DB00117	T96
DB00126	T97
DB00139	T97
DB00119	T98
DB01733	T98
DB02726	T98
DB07628	T98
DB07692	T98
DB07697	T98
DB00157	T99
DB00204	T101
DB00276	T101
DB00308	T101
DB00342	T101
DB00457	T101
DB00489	T101
DB00590	T101
DB00604	T101
DB00637	T101
DB00661	T101
DB00679	T101
DB00908	T101
DB01100	T101
DB01110	T101
DB01118	T101
DB01136	T101
DB01162	T101
DB01182	T101
DB01218	T101
DB06144	T101
DB00762	T102
DB01030	T102
DB00185	T103
DB00202	T103
DB00209	T103
DB00215	T103
DB00219	T103
DB00245	T103
DB00246	T103
DB00280	T103
DB00321	T103
DB00334	T103
DB00340	T103
DB00354	T103
DB00363	T103
DB00366	T103
DB00376	T103
DB00383	T103
DB00387	T103
DB00392	T103
DB00420	T103
DB00424	T103
DB00434	T103
DB00458	T103
DB00496	T103
DB00505	T103
DB00508	T103
DB00540	T103
DB00543	T103
DB00572	T103
DB00622	T103
DB00670	T103
DB00715	T103
DB00747	T103
DB00767	T103
DB00771	T103
DB00777	T103
DB00782	T103
DB00804	T103
DB00805	T103
DB00809	T103
DB00810	T103
DB00835	T103
DB00875	T103
DB00907	T103
DB00934	T103
DB00940	T103
DB00942	T103
DB00979	T103
DB00986	T103
DB01036	T103
DB01062	T103
DB01069	T103
DB01085	T103
DB01142	T103
DB01148	T103
DB01151	T103
DB01175	T103
DB01224	T103
DB01231	T103
DB01233	T103
DB01238	T103
DB01239	T103
DB01403	T103
DB01409	T103
DB01618	T103
DB04365	T103
DB04843	T103
DB06702	T103
DB00157	T104
DB00121	T105
DB00166	T105
DB00470	T106
DB00486	T106
DB00157	T107
DB00583	T109
DB00119	T110
DB00157	T110
DB00716	T111
DB00157	T112
DB00118	T113
DB01917	T113
DB03754	T113
DB08163	T113
DB00114	T114
DB00119	T114
DB00145	T114
DB00160	T114
DB00303	T115
DB00671	T115
DB00973	T117
DB01094	T117
DB00583	T118
DB02944	T119
DB00141	T121
DB00208	T122
DB00374	T122
DB00758	T122
DB01240	T122
DB06209	T122
DB08816	T122
DB04633	T123
DB00272	T124
DB00501	T124
DB00585	T124
DB00751	T124
DB00863	T124
DB00927	T124
DB00940	T124
DB01142	T124
DB08805	T124
DB08806	T124
DB00987	T125
DB03222	T125
DB07479	T125
DB00756	T126
DB03147	T126
DB00173	T128
DB01632	T128
DB03506	T128
DB04272	T128
DB00581	T129
DB00812	T130
DB01240	T130
DB08675	T130
DB00182	T131
DB00206	T131
DB00865	T131
DB01089	T131
DB01364	T131
DB01442	T131
DB01454	T131
DB01472	T131
DB01576	T131
DB01577	T131
DB04844	T131
DB06706	T131
DB06714	T131
DB00171	T132
DB01016	T132
DB01599	T132
DB00891	T133
DB00360	T134
DB03271	T134
DB00330	T135
DB00255	T136
DB00269	T136
DB00294	T136
DB00304	T136
DB00367	T136
DB00396	T136
DB00481	T136
DB00539	T136
DB00603	T136
DB00655	T136
DB00675	T136
DB00783	T136
DB00823	T136
DB00882	T136
DB00890	T136
DB00947	T136
DB00957	T136
DB00977	T136
DB01065	T136
DB01108	T136
DB01183	T136
DB01185	T136
DB01196	T136
DB01357	T136
DB01406	T136
DB01431	T136
DB01645	T136
DB02615	T136
DB02715	T136
DB03742	T136
DB03802	T136
DB04471	T136
DB04573	T136
DB04574	T136
DB04575	T136
DB06871	T136
DB06898	T136
DB06927	T136
DB07086	T136
DB07087	T136
DB07195	T136
DB07567	T136
DB07638	T136
DB07678	T136
DB07707	T136
DB07708	T136
DB07712	T136
DB07932	T136
DB07933	T136
DB07991	T136
DB08020	T136
DB08047	T136
DB08048	T136
DB08320	T136
DB08398	T136
DB08595	T136
DB08737	T136
DB08773	T136
DB01015	T137
DB02437	T137
DB03431	T137
DB03830	T137
DB01025	T138
DB00157	T139
DB00936	T139
DB00945	T139
DB03461	T139
DB04674	T139
DB07768	T139
DB07931	T139
DB00254	T140
DB00256	T140
DB00453	T140
DB00560	T140
DB00595	T140
DB00618	T140
DB01017	T140
DB01301	T140
DB00157	T141
DB00186	T142
DB00231	T142
DB00349	T142
DB00404	T142
DB00475	T142
DB00546	T142
DB00628	T142
DB00683	T142
DB00690	T142
DB00801	T142
DB00829	T142
DB00842	T142
DB00897	T142
DB01068	T142
DB01215	T142
DB01558	T142
DB01559	T142
DB01567	T142
DB01588	T142
DB01589	T142
DB01594	T142
DB01595	T142
DB00358	T144
DB02126	T144
DB07427	T144
DB07428	T144
DB07645	T144
DB08077	T144
DB08262	T144
DB08486	T144
DB08632	T144
DB00157	T145
DB00367	T146
DB00421	T146
DB00499	T146
DB00621	T146
DB00624	T146
DB00665	T146
DB00687	T146
DB00858	T146
DB00984	T146
DB01128	T146
DB01185	T146
DB01395	T146
DB01406	T146
DB01420	T146
DB01481	T146
DB01541	T146
DB01564	T146
DB02266	T146
DB02901	T146
DB02932	T146
DB02998	T146
DB04709	T146
DB04839	T146
DB06710	T146
DB06870	T146
DB07039	T146
DB07286	T146
DB07419	T146
DB07421	T146
DB07422	T146
DB07423	T146
DB07454	T146
DB07717	T146
DB07769	T146
DB08035	T146
DB08087	T146
DB08088	T146
DB08089	T146
DB08461	T146
DB08804	T146
DB00157	T147
DB00536	T147
DB00822	T147
DB01907	T147
DB02115	T147
DB04381	T147
DB00014	T148
DB00050	T148
DB00157	T149
DB00123	T150
DB00125	T150
DB00129	T150
DB00157	T152
DB00126	T153
DB00822	T153
DB00988	T153
DB00171	T154
DB00252	T158
DB00273	T158
DB00909	T158
DB01121	T158
DB01438	T158
DB01595	T158
DB04930	T158
DB01147	T159
DB01150	T159
DB00361	T161
DB00541	T161
DB00570	T161
DB01179	T161
DB01394	T161
DB01873	T161
DB03010	T161
DB00210	T162
DB00459	T162
DB00523	T162
DB00755	T162
DB00799	T162
DB00926	T162
DB02258	T162
DB02466	T162
DB02741	T162
DB03279	T162
DB03466	T162
DB07031	T162
DB07294	T162
DB00246	T163
DB00248	T163
DB00268	T163
DB00334	T163
DB00413	T163
DB00589	T163
DB00714	T163
DB00800	T163
DB00988	T163
DB01038	T163
DB01186	T163
DB01200	T163
DB01224	T163
DB01235	T163
DB01238	T163
DB01403	T163
DB01624	T163
DB05271	T163
DB00363	T164
DB00398	T165
DB01268	T165
DB00157	T166
DB01677	T166
DB01907	T166
DB03499	T166
DB03589	T166
DB03680	T166
DB00157	T167
DB00114	T169
DB00151	T169
DB00160	T169
DB00139	T170
DB00157	T170
DB00534	T170
DB00151	T171
DB00308	T172
DB00908	T172
DB00724	T173
DB01611	T173
DB00409	T174
DB00514	T174
DB00652	T174
DB01488	T174
DB03575	T174
DB00152	T175
DB04768	T175
DB00698	T176
DB00121	T177
DB00157	T178
DB01907	T178
DB03147	T178
DB00157	T180
DB00157	T182
DB01017	T183
DB01120	T183
DB01136	T183
DB03088	T183
DB03754	T183
DB05294	T183
DB00114	T184
DB00133	T184
DB00035	T185
DB00872	T185
DB02638	T185
DB00142	T186
DB00151	T186
DB00290	T187
DB00126	T189
DB00157	T190
DB04447	T191
DB00148	T192
DB00187	T193
DB00195	T193
DB00221	T193
DB00264	T193
DB00335	T193
DB00368	T193
DB00373	T193
DB00397	T193
DB00489	T193
DB00521	T193
DB00571	T193
DB00598	T193
DB00612	T193
DB00668	T193
DB00841	T193
DB00852	T193
DB00866	T193
DB00960	T193
DB01001	T193
DB01064	T193
DB01102	T193
DB01118	T193
DB01136	T193
DB01151	T193
DB01193	T193
DB01203	T193
DB01210	T193
DB01214	T193
DB01288	T193
DB01291	T193
DB01295	T193
DB01297	T193
DB01359	T193
DB01407	T193
DB01580	T193
DB04861	T193
DB06262	T193
DB08347	T193
DB08558	T193
DB08807	T193
DB08808	T193
DB00157	T194
DB01136	T194
DB00119	T195
DB00157	T196
DB00139	T197
DB04141	T197
DB04657	T197
DB04795	T197
DB08689	T197
DB00281	T198
DB00296	T198
DB00297	T198
DB00473	T198
DB00527	T198
DB00645	T198
DB00721	T198
DB00807	T198
DB00892	T198
DB00907	T198
DB00961	T198
DB01002	T198
DB01086	T198
DB01161	T198
DB01173	T198
DB06218	T198
DB00119	T199
DB00583	T200
DB01074	T200
DB00142	T201
DB00157	T201
DB00756	T201
DB01907	T201
DB03431	T201
DB04137	T201
DB00114	T203
DB03247	T203
DB03345	T203
DB00203	T204
DB00277	T204
DB00806	T204
DB00820	T204
DB00862	T204
DB00975	T204
DB01972	T204
DB03597	T204
DB04272	T204
DB06267	T204
DB07954	T204
DB08729	T204
DB00157	T206
DB00143	T207
DB00145	T207
DB00151	T207
DB03408	T207
DB03431	T207
DB04395	T207
DB01201	T208
DB00128	T209
DB00142	T210
DB00172	T210
DB02510	T210
DB02684	T210
DB03376	T210
DB00144	T211
DB00384	T213
DB00594	T213
DB00157	T214
DB00907	T215
DB00909	T215
DB00157	T216
DB00157	T217
DB01536	T217
DB01561	T217
DB01708	T217
DB01907	T217
DB02187	T217
DB02323	T217
DB02901	T217
DB03461	T217
DB00119	T218
DB00157	T219
DB00192	T220
DB00243	T220
DB00252	T220
DB00280	T220
DB00281	T220
DB00379	T220
DB00473	T220
DB00527	T220
DB00532	T220
DB00564	T220
DB00661	T220
DB00680	T220
DB00740	T220
DB00750	T220
DB00754	T220
DB00776	T220
DB00868	T220
DB00907	T220
DB00908	T220
DB00909	T220
DB01035	T220
DB01056	T220
DB01182	T220
DB01195	T220
DB01228	T220
DB01320	T220
DB01426	T220
DB01429	T220
DB00123	T221
DB00290	T222
DB00129	T224
DB00171	T225
DB00014	T226
DB00050	T226
DB00644	T226
DB00666	T226
DB01406	T226
DB06699	T226
DB00149	T227
DB00398	T228
DB00619	T228
DB01254	T228
DB01268	T228
DB06589	T228
DB00210	T229
DB00459	T229
DB00523	T229
DB00799	T229
DB00926	T229
DB02877	T229
DB04942	T229
DB00171	T230
DB00222	T230
DB00672	T230
DB00731	T230
DB00912	T230
DB01016	T230
DB01067	T230
DB01120	T230
DB01124	T230
DB01251	T230
DB01252	T230
DB01382	T230
DB00157	T231
DB00204	T233
DB00302	T234
DB00513	T234
DB03709	T234
DB00123	T235
DB00125	T235
DB00129	T235
DB00157	T236
DB02196	T237
DB03435	T237
DB03501	T237
DB03772	T237
DB04141	T237
DB04678	T237
DB04679	T237
DB04680	T237
DB04681	T237
DB07341	T237
DB07357	T237
DB07378	T237
DB07633	T237
DB00159	T238
DB00197	T238
DB00244	T238
DB00328	T238
DB00412	T238
DB00731	T238
DB00795	T238
DB00912	T238
DB00966	T238
DB01014	T238
DB01050	T238
DB01067	T238
DB01132	T238
DB01252	T238
DB01393	T238
DB04270	T238
DB04689	T238
DB06908	T238
DB06926	T238
DB07053	T238
DB07111	T238
DB07172	T238
DB07208	T238
DB07209	T238
DB07302	T238
DB07509	T238
DB07675	T238
DB07723	T238
DB07724	T238
DB07842	T238
DB07863	T238
DB08121	T238
DB08302	T238
DB08402	T238
DB08435	T238
DB08483	T238
DB08560	T238
DB08760	T238
DB00170	T239
DB01225	T239
DB03847	T239
DB04673	T239
DB06605	T239
DB06920	T239
DB07211	T239
DB07261	T239
DB07277	T239
DB07278	T239
DB07605	T239
DB07629	T239
DB07630	T239
DB07800	T239
DB07804	T239
DB07843	T239
DB07844	T239
DB07847	T239
DB07848	T239
DB07872	T239
DB07875	T239
DB07973	T239
DB07974	T239
DB08143	T239
DB08173	T239
DB08174	T239
DB08426	T239
DB08477	T239
DB08487	T239
DB08488	T239
DB08495	T239
DB08745	T239
DB08746	T239
DB00181	T240
DB00837	T240
DB01080	T240
DB00228	T241
DB00753	T241
DB01028	T241
DB01159	T241
DB01189	T241
DB01236	T241
DB00128	T242
DB00142	T242
DB00171	T242
DB00174	T242
DB00157	T243
DB00170	T243
DB01065	T243
DB01087	T243
DB02709	T243
DB03147	T243
DB03541	T243
DB04253	T243
DB07339	T243
DB08190	T243
DB08228	T243
DB08744	T243
DB00178	T244
DB00492	T244
DB00519	T244
DB00542	T244
DB00584	T244
DB00616	T244
DB00691	T244
DB00722	T244
DB00790	T244
DB00881	T244
DB01180	T244
DB01197	T244
DB01340	T244
DB01348	T244
DB02032	T244
DB03740	T244
DB00161	T246
DB00157	T247
DB00157	T248
DB00172	T248
DB00157	T251
DB00898	T251
DB01213	T251
DB01907	T251
DB02721	T251
DB04065	T251
DB00150	T252
DB01831	T252
DB04537	T252
DB00606	T253
DB00135	T256
DB01766	T256
DB03978	T256
DB07205	T256
DB08371	T256
DB08617	T256
DB00157	T258
DB01094	T259
DB00196	T260
DB00239	T260
DB00251	T260
DB00257	T260
DB00582	T260
DB01007	T260
DB01026	T260
DB01110	T260
DB01127	T260
DB01153	T260
DB01263	T260
DB04794	T260
DB00156	T261
DB00128	T262
DB00174	T263
DB00200	T265
DB06439	T266
DB00197	T267
DB00277	T268
DB00640	T268
DB00824	T268
DB00648	T269
DB00157	T270
DB00157	T271
DB00157	T272
DB01050	T273
DB01229	T273
DB01248	T273
DB01367	T273
DB00246	T274
DB00321	T274
DB00334	T274
DB00340	T274
DB00363	T274
DB00376	T274
DB00420	T274
DB00458	T274
DB00496	T274
DB00540	T274
DB00572	T274
DB00622	T274
DB00715	T274
DB00747	T274
DB00767	T274
DB00777	T274
DB00835	T274
DB00934	T274
DB01036	T274
DB01069	T274
DB01142	T274
DB01151	T274
DB01224	T274
DB01238	T274
DB01239	T274
DB01403	T274
DB06702	T274
DB00163	T275
DB00179	T275
DB00233	T275
DB00244	T275
DB00471	T275
DB00586	T275
DB00711	T275
DB00744	T275
DB00795	T275
DB00939	T275
DB01014	T275
DB01017	T275
DB01892	T275
DB03014	T275
DB00906	T276
DB00242	T277
DB00900	T277
DB01667	T277
DB02222	T277
DB02230	T277
DB02377	T277
DB02391	T277
DB02568	T277
DB02796	T277
DB02857	T277
DB03101	T277
DB03551	T277
DB03609	T277
DB03881	T277
DB04076	T277
DB04260	T277
DB04753	T277
DB04754	T277
DB04757	T277
DB00157	T279
DB00548	T279
DB00600	T279
DB01055	T279
DB00114	T280
DB00119	T280
DB00142	T280
DB00160	T280
DB00313	T280
DB00780	T280
DB01080	T280
DB01699	T280
DB04235	T280
DB00131	T281
DB00331	T281
DB00162	T282
DB00163	T283
DB03796	T283
DB00615	T284
DB01045	T284
DB01220	T284
DB00129	T285
DB00141	T287
DB02696	T287
DB03013	T287
DB03501	T287
DB03685	T287
DB03814	T287
DB00157	T288
DB00171	T289
DB00811	T289
DB00154	T290
DB00159	T290
DB00233	T290
DB00244	T290
DB00316	T290
DB00328	T290
DB00461	T290
DB00465	T290
DB00469	T290
DB00480	T290
DB00482	T290
DB00500	T290
DB00533	T290
DB00554	T290
DB00573	T290
DB00580	T290
DB00586	T290
DB00605	T290
DB00712	T290
DB00749	T290
DB00784	T290
DB00788	T290
DB00795	T290
DB00812	T290
DB00814	T290
DB00821	T290
DB00861	T290
DB00870	T290
DB00936	T290
DB00939	T290
DB00945	T290
DB00963	T290
DB00991	T290
DB01009	T290
DB01014	T290
DB01041	T290
DB01050	T290
DB01283	T290
DB01399	T290
DB01419	T290
DB01435	T290
DB01600	T290
DB01628	T290
DB02266	T290
DB02709	T290
DB03014	T290
DB03477	T290
DB03866	T290
DB04552	T290
DB04743	T290
DB06725	T290
DB06802	T290
DB00125	T291
DB00155	T291
DB00360	T291
DB01110	T291
DB01686	T291
DB01821	T291
DB01833	T291
DB01997	T291
DB02027	T291
DB02044	T291
DB02048	T291
DB02077	T291
DB02141	T291
DB02207	T291
DB02234	T291
DB02335	T291
DB02589	T291
DB02692	T291
DB02911	T291
DB02979	T291
DB02994	T291
DB03014	T291
DB03065	T291
DB03100	T291
DB03144	T291
DB03305	T291
DB03332	T291
DB03707	T291
DB03910	T291
DB03918	T291
DB03963	T291
DB03974	T291
DB04018	T291
DB04223	T291
DB04534	T291
DB04559	T291
DB07001	T291
DB07244	T291
DB07388	T291
DB08018	T291
DB08019	T291
DB00171	T292
DB08597	T292
DB00616	T294
DB02062	T294
DB02557	T294
DB02558	T294
DB02597	T294
DB08575	T294
DB08626	T294
DB00232	T295
DB00311	T295
DB00381	T295
DB00423	T295
DB00436	T295
DB00562	T295
DB00606	T295
DB00703	T295
DB00774	T295
DB00819	T295
DB00869	T295
DB00880	T295
DB00909	T295
DB00999	T295
DB01021	T295
DB01031	T295
DB01119	T295
DB01144	T295
DB01194	T295
DB01325	T295
DB08155	T295
DB08156	T295
DB08157	T295
DB00116	T296
DB00157	T296
DB00131	T297
DB00171	T297
DB00212	T298
DB01258	T298
DB01844	T298
DB02296	T298
DB02803	T298
DB03024	T298
DB03395	T298
DB03736	T298
DB03968	T298
DB04379	T298
DB04387	T298
DB06899	T298
DB06967	T298
DB07059	T298
DB07113	T298
DB07174	T298
DB07244	T298
DB08099	T298
DB00158	T299
DB00157	T300
DB00114	T301
DB02142	T301
DB02556	T301
DB04083	T301
DB07950	T301
DB00128	T305
DB00114	T306
DB00452	T308
DB00479	T308
DB00560	T308
DB00684	T308
DB00798	T308
DB00919	T308
DB00955	T308
DB00994	T308
DB01082	T308
DB01172	T308
DB03615	T308
DB04729	T308
DB06696	T308
DB00407	T309
DB01225	T309
DB02944	T309
DB04464	T309
DB00887	T310
DB01325	T310
DB00811	T311
DB00400	T312
DB00157	T313
DB00117	T314
DB00174	T314
DB00129	T315
DB01983	T315
DB02381	T315
DB02499	T315
DB02689	T315
DB03144	T315
DB03731	T315
DB03904	T315
DB04197	T315
DB04530	T315
DB04585	T315
DB04648	T315
DB00157	T316
DB01907	T316
DB00217	T318
DB00246	T318
DB00248	T318
DB00268	T318
DB00320	T318
DB00321	T318
DB00334	T318
DB00363	T318
DB00368	T318
DB00370	T318
DB00397	T318
DB00413	T318
DB00449	T318
DB00484	T318
DB00543	T318
DB00575	T318
DB00589	T318
DB00629	T318
DB00633	T318
DB00656	T318
DB00668	T318
DB00692	T318
DB00696	T318
DB00697	T318
DB00714	T318
DB00734	T318
DB00751	T318
DB00797	T318
DB00800	T318
DB00852	T318
DB00865	T318
DB00925	T318
DB00935	T318
DB00964	T318
DB00968	T318
DB01018	T318
DB01142	T318
DB01149	T318
DB01186	T318
DB01200	T318
DB01224	T318
DB01238	T318
DB01267	T318
DB01392	T318
DB01403	T318
DB01472	T318
DB01577	T318
DB01608	T318
DB01624	T318
DB04948	T318
DB06148	T318
DB06262	T318
DB06694	T318
DB06711	T318
DB00514	T319
DB00704	T319
DB00216	T320
DB00246	T320
DB00247	T320
DB00248	T320
DB00268	T320
DB00315	T320
DB00321	T320
DB00334	T320
DB00363	T320
DB00413	T320
DB00477	T320
DB00490	T320
DB00540	T320
DB00571	T320
DB00589	T320
DB00656	T320
DB00669	T320
DB00714	T320
DB00726	T320
DB00734	T320
DB00866	T320
DB00904	T320
DB00952	T320
DB00960	T320
DB01142	T320
DB01149	T320
DB01186	T320
DB01200	T320
DB01224	T320
DB01238	T320
DB01267	T320
DB01359	T320
DB01392	T320
DB01614	T320
DB01616	T320
DB01618	T320
DB01621	T320
DB01622	T320
DB05271	T320
DB06684	T320
DB08807	T320
DB08810	T320
DB00114	T321
DB00116	T321
DB00145	T321
DB00035	T322
DB00872	T322
DB02638	T322
DB00160	T323
DB00157	T324
DB00716	T325
DB00157	T326
DB00336	T327
DB01907	T327
DB03147	T327
DB00157	T328
DB01907	T328
DB04478	T328
DB00162	T331
DB00459	T331
DB00766	T332
DB01598	T332
DB02642	T332
DB04133	T332
DB00308	T333
DB00393	T333
DB00661	T333
DB01388	T333
DB00118	T334
DB00157	T335
DB00129	T336
DB00155	T336
DB02011	T336
DB03519	T336
DB04185	T336
DB00157	T337
DB00299	T338
DB00426	T338
DB00529	T338
DB00577	T338
DB00787	T338
DB01004	T338
DB08492	T339
DB00171	T340
DB03431	T340
DB00246	T341
DB00334	T341
DB00363	T341
DB00370	T341
DB00377	T341
DB00604	T341
DB00721	T341
DB00728	T341
DB00757	T341
DB00889	T341
DB00904	T341
DB00969	T341
DB01043	T341
DB01161	T341
DB01199	T341
DB01224	T341
DB01238	T341
DB00718	T342
DB00157	T343
DB00279	T346
DB00451	T346
DB00509	T346
DB02106	T346
DB03176	T346
DB03181	T346
DB03604	T346
DB03788	T346
DB07425	T346
DB08085	T346
DB00114	T349
DB00133	T349
DB00145	T349
DB00160	T349
DB02079	T349
DB04083	T349
DB08060	T349
DB00157	T350
DB01907	T350
DB02820	T350
DB00157	T353
DB00115	T354
DB00200	T354
DB00142	T355
DB00232	T357
DB00273	T357
DB00311	T357
DB00436	T357
DB00562	T357
DB00606	T357
DB00695	T357
DB00703	T357
DB00774	T357
DB00819	T357
DB00869	T357
DB00880	T357
DB00909	T357
DB00999	T357
DB01021	T357
DB01031	T357
DB01119	T357
DB01144	T357
DB01194	T357
DB01325	T357
DB01671	T357
DB01748	T357
DB01784	T357
DB01942	T357
DB01964	T357
DB02069	T357
DB02087	T357
DB02220	T357
DB02221	T357
DB02292	T357
DB02429	T357
DB02479	T357
DB02535	T357
DB02602	T357
DB02610	T357
DB02679	T357
DB02861	T357
DB02866	T357
DB02894	T357
DB02986	T357
DB03039	T357
DB03221	T357
DB03262	T357
DB03270	T357
DB03294	T357
DB03333	T357
DB03385	T357
DB03526	T357
DB03594	T357
DB03596	T357
DB03598	T357
DB03674	T357
DB03697	T357
DB03844	T357
DB03877	T357
DB03904	T357
DB03950	T357
DB03975	T357
DB04002	T357
DB04081	T357
DB04089	T357
DB04180	T357
DB04203	T357
DB04371	T357
DB04394	T357
DB04549	T357
DB04600	T357
DB04601	T357
DB04763	T357
DB06891	T357
DB06954	T357
DB07048	T357
DB07050	T357
DB07363	T357
DB07467	T357
DB07476	T357
DB07596	T357
DB07632	T357
DB07710	T357
DB07742	T357
DB08046	T357
DB08083	T357
DB08155	T357
DB08156	T357
DB08157	T357
DB08165	T357
DB08202	T357
DB08301	T357
DB08329	T357
DB08416	T357
DB08418	T357
DB08645	T357
DB08659	T357
DB08765	T357
DB08782	T357
DB00114	T358
DB00118	T358
DB00133	T358
DB00151	T358
DB03014	T358
DB00293	T359
DB00322	T359
DB00432	T359
DB00440	T359
DB00441	T359
DB00544	T359
DB00642	T359
DB00650	T359
DB01101	T359
DB01643	T359
DB03541	T359
DB03800	T359
DB04530	T359
DB06813	T359
DB07577	T359
DB08478	T359
DB08479	T359
DB08734	T359
DB00242	T360
DB00441	T360
DB00631	T360
DB01005	T360
DB01073	T360
DB00686	T361
DB00980	T362
DB01065	T362
DB06594	T362
DB00157	T363
DB01907	T363
DB03680	T363
DB00157	T364
DB00635	T364
DB02329	T364
DB03461	T364
DB03814	T364
DB04652	T364
DB06992	T364
DB07017	T364
DB07049	T364
DB07056	T364
DB07310	T364
DB07316	T364
DB07619	T364
DB07624	T364
DB07866	T364
DB08277	T364
DB08280	T364
DB08771	T364
DB00157	T365
DB00205	T365
DB00440	T365
DB00563	T365
DB00642	T365
DB01131	T365
DB01157	T365
DB02104	T365
DB02427	T365
DB02559	T365
DB02583	T365
DB02919	T365
DB03060	T365
DB03125	T365
DB03351	T365
DB03461	T365
DB03695	T365
DB03886	T365
DB03987	T365
DB06813	T365
DB07140	T365
DB07141	T365
DB07142	T365
DB07144	T365
DB08234	T365
DB08406	T365
DB08448	T365
DB08642	T365
DB00114	T367
DB00116	T367
DB00145	T367
DB01055	T367
DB02067	T367
DB02800	T367
DB02824	T367
DB00609	T368
DB00951	T368
DB01907	T368
[truncated: 10,909 more rows]
