# Supplementary material for: Large-scale cross-species chemogenomic platform proposes a new drug discovery strategy of veterinary drug from herbal medicines
Source: PLoS One. 2017 Sep 15;12(9):e0184880. doi: 10.1371/journal.pone.0184880 (PMC5600375; doi:10.1371/journal.pone.0184880)
Supplement: S3 Table — (XLS) [file pone.0184880.s008.xls]

## Sheet: Table S10
Table S3. Descriptors used to construct the CSDT model
Descriptor Name	Descriptor type
MW	Dragon
AMW	Dragon
Sv	Dragon
Se	Dragon
Sp	Dragon
Ss	Dragon
Mv	Dragon
Me	Dragon
Mp	Dragon
Ms	Dragon
nAT	Dragon
nSK	Dragon
nBT	Dragon
nBO	Dragon
nBM	Dragon
SCBO	Dragon
ARR	Dragon
nCIC	Dragon
nCIR	Dragon
RBN	Dragon
RBF	Dragon
nDB	Dragon
nTB	Dragon
nAB	Dragon
nH	Dragon
nC	Dragon
nN	Dragon
nO	Dragon
nP	Dragon
nS	Dragon
nF	Dragon
nCL	Dragon
nBR	Dragon
nI	Dragon
nB	Dragon
nHM	Dragon
nX	Dragon
nR03	Dragon
nR04	Dragon
nR05	Dragon
nR06	Dragon
nR07	Dragon
nR08	Dragon
nR09	Dragon
nR10	Dragon
nR11	Dragon
nR12	Dragon
nBnz	Dragon
ZM1	Dragon
ZM1V	Dragon
ZM2	Dragon
ZM2V	Dragon
Qindex	Dragon
SNar	Dragon
HNar	Dragon
GNar	Dragon
Xt	Dragon
Dz	Dragon
Ram	Dragon
Pol	Dragon
LPRS	Dragon
VDA	Dragon
MSD	Dragon
SMTI	Dragon
SMTIV	Dragon
GMTI	Dragon
GMTIV	Dragon
Xu	Dragon
SPI	Dragon
W	Dragon
WA	Dragon
Har	Dragon
Har2	Dragon
QW	Dragon
TI1	Dragon
TI2	Dragon
STN	Dragon
HyDp	Dragon
RHyDp	Dragon
w	Dragon
ww	Dragon
Rww	Dragon
D/D	Dragon
Wap	Dragon
WhetZ	Dragon
Whetm	Dragon
Whetv	Dragon
Whete	Dragon
Whetp	Dragon
J	Dragon
JhetZ	Dragon
Jhetm	Dragon
Jhetv	Dragon
Jhete	Dragon
Jhetp	Dragon
MAXDN	Dragon
MAXDP	Dragon
DELS	Dragon
TIE	Dragon
S0K	Dragon
S1K	Dragon
S2K	Dragon
S3K	Dragon
PHI	Dragon
BLI	Dragon
PW2	Dragon
PW3	Dragon
PW4	Dragon
PW5	Dragon
PJI2	Dragon
CSI	Dragon
ECC	Dragon
AECC	Dragon
DECC	Dragon
MDDD	Dragon
UNIP	Dragon
CENT	Dragon
VAR	Dragon
BAC	Dragon
Lop	Dragon
ICR	Dragon
D/Dr03	Dragon
D/Dr04	Dragon
D/Dr05	Dragon
D/Dr06	Dragon
D/Dr07	Dragon
D/Dr08	Dragon
D/Dr09	Dragon
D/Dr10	Dragon
D/Dr11	Dragon
D/Dr12	Dragon
T(N..N)	Dragon
T(N..O)	Dragon
T(N..S)	Dragon
T(N..P)	Dragon
T(N..F)	Dragon
T(N..Cl)	Dragon
T(N..Br)	Dragon
T(N..I)	Dragon
T(O..O)	Dragon
T(O..S)	Dragon
T(O..P)	Dragon
T(O..F)	Dragon
T(O..Cl)	Dragon
T(O..Br)	Dragon
T(O..I)	Dragon
T(S..S)	Dragon
T(S..P)	Dragon
T(S..F)	Dragon
T(S..Cl)	Dragon
T(S..Br)	Dragon
T(S..I)	Dragon
T(P..P)	Dragon
T(P..F)	Dragon
T(P..Cl)	Dragon
T(P..Br)	Dragon
T(P..I)	Dragon
T(F..F)	Dragon
T(F..Cl)	Dragon
T(F..Br)	Dragon
T(F..I)	Dragon
T(Cl..Cl)	Dragon
T(Cl..Br)	Dragon
T(Cl..I)	Dragon
T(Br..Br)	Dragon
T(Br..I)	Dragon
T(I..I)	Dragon
MWC01	Dragon
MWC02	Dragon
MWC03	Dragon
MWC04	Dragon
MWC05	Dragon
MWC06	Dragon
MWC07	Dragon
MWC08	Dragon
MWC09	Dragon
MWC10	Dragon
TWC	Dragon
SRW01	Dragon
SRW02	Dragon
SRW03	Dragon
SRW04	Dragon
SRW05	Dragon
SRW06	Dragon
SRW07	Dragon
SRW08	Dragon
SRW09	Dragon
SRW10	Dragon
MPC01	Dragon
MPC02	Dragon
MPC03	Dragon
MPC04	Dragon
MPC05	Dragon
MPC06	Dragon
MPC07	Dragon
MPC08	Dragon
MPC09	Dragon
MPC10	Dragon
piPC01	Dragon
piPC02	Dragon
piPC03	Dragon
piPC04	Dragon
piPC05	Dragon
piPC06	Dragon
piPC07	Dragon
piPC08	Dragon
piPC09	Dragon
piPC10	Dragon
TPC	Dragon
piID	Dragon
PCR	Dragon
PCD	Dragon
CID	Dragon
BID	Dragon
X0	Dragon
X1	Dragon
X2	Dragon
X3	Dragon
X4	Dragon
X5	Dragon
X0A	Dragon
X1A	Dragon
X2A	Dragon
X3A	Dragon
X4A	Dragon
X5A	Dragon
X0v	Dragon
X1v	Dragon
X2v	Dragon
X3v	Dragon
X4v	Dragon
X5v	Dragon
X0Av	Dragon
X1Av	Dragon
X2Av	Dragon
X3Av	Dragon
X4Av	Dragon
X5Av	Dragon
X0sol	Dragon
X1sol	Dragon
X2sol	Dragon
X3sol	Dragon
X4sol	Dragon
X5sol	Dragon
XMOD	Dragon
RDCHI	Dragon
RDSQ	Dragon
ISIZ	Dragon
IAC	Dragon
AAC	Dragon
IDE	Dragon
IDM	Dragon
IDDE	Dragon
IDDM	Dragon
IDET	Dragon
IDMT	Dragon
IVDE	Dragon
IVDM	Dragon
HVcpx	Dragon
HDcpx	Dragon
Uindex	Dragon
Vindex	Dragon
Xindex	Dragon
Yindex	Dragon
IC0	Dragon
TIC0	Dragon
SIC0	Dragon
CIC0	Dragon
BIC0	Dragon
IC1	Dragon
TIC1	Dragon
SIC1	Dragon
CIC1	Dragon
BIC1	Dragon
IC2	Dragon
TIC2	Dragon
SIC2	Dragon
CIC2	Dragon
BIC2	Dragon
IC3	Dragon
TIC3	Dragon
SIC3	Dragon
CIC3	Dragon
BIC3	Dragon
IC4	Dragon
TIC4	Dragon
SIC4	Dragon
CIC4	Dragon
BIC4	Dragon
IC5	Dragon
TIC5	Dragon
SIC5	Dragon
CIC5	Dragon
BIC5	Dragon
ATS1m	Dragon
ATS2m	Dragon
ATS3m	Dragon
ATS4m	Dragon
ATS5m	Dragon
ATS6m	Dragon
ATS7m	Dragon
ATS8m	Dragon
ATS1v	Dragon
ATS2v	Dragon
ATS3v	Dragon
ATS4v	Dragon
ATS5v	Dragon
ATS6v	Dragon
ATS7v	Dragon
ATS8v	Dragon
ATS1e	Dragon
ATS2e	Dragon
ATS3e	Dragon
ATS4e	Dragon
ATS5e	Dragon
ATS6e	Dragon
ATS7e	Dragon
ATS8e	Dragon
ATS1p	Dragon
ATS2p	Dragon
ATS3p	Dragon
ATS4p	Dragon
ATS5p	Dragon
ATS6p	Dragon
ATS7p	Dragon
ATS8p	Dragon
MATS1m	Dragon
MATS2m	Dragon
MATS3m	Dragon
MATS4m	Dragon
MATS5m	Dragon
MATS6m	Dragon
MATS7m	Dragon
MATS8m	Dragon
MATS1v	Dragon
MATS2v	Dragon
MATS3v	Dragon
MATS4v	Dragon
MATS5v	Dragon
MATS6v	Dragon
MATS7v	Dragon
MATS8v	Dragon
MATS1e	Dragon
MATS2e	Dragon
MATS3e	Dragon
MATS4e	Dragon
MATS5e	Dragon
MATS6e	Dragon
MATS7e	Dragon
MATS8e	Dragon
MATS1p	Dragon
MATS2p	Dragon
MATS3p	Dragon
MATS4p	Dragon
MATS5p	Dragon
MATS6p	Dragon
MATS7p	Dragon
MATS8p	Dragon
GATS1m	Dragon
GATS2m	Dragon
GATS3m	Dragon
GATS4m	Dragon
GATS5m	Dragon
GATS6m	Dragon
GATS7m	Dragon
GATS8m	Dragon
GATS1v	Dragon
GATS2v	Dragon
GATS3v	Dragon
GATS4v	Dragon
GATS5v	Dragon
GATS6v	Dragon
GATS7v	Dragon
GATS8v	Dragon
GATS1e	Dragon
GATS2e	Dragon
GATS3e	Dragon
GATS4e	Dragon
GATS5e	Dragon
GATS6e	Dragon
GATS7e	Dragon
GATS8e	Dragon
GATS1p	Dragon
GATS2p	Dragon
GATS3p	Dragon
GATS4p	Dragon
GATS5p	Dragon
GATS6p	Dragon
GATS7p	Dragon
GATS8p	Dragon
EPS0	Dragon
EPS1	Dragon
EEig01x	Dragon
EEig02x	Dragon
EEig03x	Dragon
EEig04x	Dragon
EEig05x	Dragon
EEig06x	Dragon
EEig07x	Dragon
EEig08x	Dragon
EEig09x	Dragon
EEig10x	Dragon
EEig11x	Dragon
EEig12x	Dragon
EEig13x	Dragon
EEig14x	Dragon
EEig15x	Dragon
EEig01d	Dragon
EEig02d	Dragon
EEig03d	Dragon
EEig04d	Dragon
EEig05d	Dragon
EEig06d	Dragon
EEig07d	Dragon
EEig08d	Dragon
EEig09d	Dragon
EEig10d	Dragon
EEig11d	Dragon
EEig12d	Dragon
EEig13d	Dragon
EEig14d	Dragon
EEig15d	Dragon
EEig01r	Dragon
EEig02r	Dragon
EEig03r	Dragon
EEig04r	Dragon
EEig05r	Dragon
EEig06r	Dragon
EEig07r	Dragon
EEig08r	Dragon
EEig09r	Dragon
EEig10r	Dragon
EEig11r	Dragon
EEig12r	Dragon
EEig13r	Dragon
EEig14r	Dragon
EEig15r	Dragon
ESpm01u	Dragon
ESpm02u	Dragon
ESpm03u	Dragon
ESpm04u	Dragon
ESpm05u	Dragon
ESpm06u	Dragon
ESpm07u	Dragon
ESpm08u	Dragon
ESpm09u	Dragon
ESpm10u	Dragon
ESpm11u	Dragon
ESpm12u	Dragon
ESpm13u	Dragon
ESpm14u	Dragon
ESpm15u	Dragon
ESpm01x	Dragon
ESpm02x	Dragon
ESpm03x	Dragon
ESpm04x	Dragon
ESpm05x	Dragon
ESpm06x	Dragon
ESpm07x	Dragon
ESpm08x	Dragon
ESpm09x	Dragon
ESpm10x	Dragon
ESpm11x	Dragon
ESpm12x	Dragon
ESpm13x	Dragon
ESpm14x	Dragon
ESpm15x	Dragon
ESpm01d	Dragon
ESpm02d	Dragon
ESpm03d	Dragon
ESpm04d	Dragon
ESpm05d	Dragon
ESpm06d	Dragon
ESpm07d	Dragon
ESpm08d	Dragon
ESpm09d	Dragon
ESpm10d	Dragon
ESpm11d	Dragon
ESpm12d	Dragon
ESpm13d	Dragon
ESpm14d	Dragon
ESpm15d	Dragon
ESpm01r	Dragon
ESpm02r	Dragon
ESpm03r	Dragon
ESpm04r	Dragon
ESpm05r	Dragon
ESpm06r	Dragon
ESpm07r	Dragon
ESpm08r	Dragon
ESpm09r	Dragon
ESpm10r	Dragon
ESpm11r	Dragon
ESpm12r	Dragon
ESpm13r	Dragon
ESpm14r	Dragon
ESpm15r	Dragon
BEHm1	Dragon
BEHm2	Dragon
BEHm3	Dragon
BEHm4	Dragon
BEHm5	Dragon
BEHm6	Dragon
BEHm7	Dragon
BEHm8	Dragon
BELm1	Dragon
BELm2	Dragon
BELm3	Dragon
BELm4	Dragon
BELm5	Dragon
BELm6	Dragon
BELm7	Dragon
BELm8	Dragon
BEHv1	Dragon
BEHv2	Dragon
BEHv3	Dragon
BEHv4	Dragon
BEHv5	Dragon
BEHv6	Dragon
BEHv7	Dragon
BEHv8	Dragon
BELv1	Dragon
BELv2	Dragon
BELv3	Dragon
BELv4	Dragon
BELv5	Dragon
BELv6	Dragon
BELv7	Dragon
BELv8	Dragon
BEHe1	Dragon
BEHe2	Dragon
BEHe3	Dragon
BEHe4	Dragon
BEHe5	Dragon
BEHe6	Dragon
BEHe7	Dragon
BEHe8	Dragon
BELe1	Dragon
BELe2	Dragon
BELe3	Dragon
BELe4	Dragon
BELe5	Dragon
BELe6	Dragon
BELe7	Dragon
BELe8	Dragon
BEHp1	Dragon
BEHp2	Dragon
BEHp3	Dragon
BEHp4	Dragon
BEHp5	Dragon
BEHp6	Dragon
BEHp7	Dragon
BEHp8	Dragon
BELp1	Dragon
BELp2	Dragon
BELp3	Dragon
BELp4	Dragon
BELp5	Dragon
BELp6	Dragon
BELp7	Dragon
BELp8	Dragon
GGI1	Dragon
GGI2	Dragon
GGI3	Dragon
GGI4	Dragon
GGI5	Dragon
GGI6	Dragon
GGI7	Dragon
GGI8	Dragon
GGI9	Dragon
GGI10	Dragon
JGI1	Dragon
JGI2	Dragon
JGI3	Dragon
JGI4	Dragon
JGI5	Dragon
JGI6	Dragon
JGI7	Dragon
JGI8	Dragon
JGI9	Dragon
JGI10	Dragon
JGT	Dragon
LP1	Dragon
Eig1Z	Dragon
Eig1m	Dragon
Eig1v	Dragon
Eig1e	Dragon
Eig1p	Dragon
SEigZ	Dragon
SEigm	Dragon
SEigv	Dragon
SEige	Dragon
SEigp	Dragon
AEigZ	Dragon
AEigm	Dragon
AEigv	Dragon
AEige	Dragon
AEigp	Dragon
VEA1	Dragon
VEA2	Dragon
VRA1	Dragon
VRA2	Dragon
VED1	Dragon
VED2	Dragon
VRD1	Dragon
VRD2	Dragon
VEZ1	Dragon
VEZ2	Dragon
VRZ1	Dragon
VRZ2	Dragon
VEm1	Dragon
VEm2	Dragon
VRm1	Dragon
VRm2	Dragon
VEv1	Dragon
VEv2	Dragon
VRv1	Dragon
VRv2	Dragon
VEe1	Dragon
VEe2	Dragon
VRe1	Dragon
VRe2	Dragon
VEp1	Dragon
VEp2	Dragon
VRp1	Dragon
VRp2	Dragon
DP01	Dragon
DP02	Dragon
DP03	Dragon
DP04	Dragon
DP05	Dragon
DP06	Dragon
DP07	Dragon
DP08	Dragon
DP09	Dragon
DP10	Dragon
DP11	Dragon
DP12	Dragon
DP13	Dragon
DP14	Dragon
DP15	Dragon
DP16	Dragon
DP17	Dragon
DP18	Dragon
DP19	Dragon
DP20	Dragon
SP01	Dragon
SP02	Dragon
SP03	Dragon
SP04	Dragon
SP05	Dragon
SP06	Dragon
SP07	Dragon
SP08	Dragon
SP09	Dragon
SP10	Dragon
SP11	Dragon
SP12	Dragon
SP13	Dragon
SP14	Dragon
SP15	Dragon
SP16	Dragon
SP17	Dragon
SP18	Dragon
SP19	Dragon
SP20	Dragon
SHP2	Dragon
W3D	Dragon
J3D	Dragon
H3D	Dragon
AGDD	Dragon
DDI	Dragon
ADDD	Dragon
G1	Dragon
G2	Dragon
RGyr	Dragon
SPAN	Dragon
SPAM	Dragon
MEcc	Dragon
SPH	Dragon
ASP	Dragon
FDI	Dragon
PJI3	Dragon
L/Bw	Dragon
SEig	Dragon
HOMA	Dragon
RCI	Dragon
AROM	Dragon
HOMT	Dragon
DISPm	Dragon
QXXm	Dragon
QYYm	Dragon
QZZm	Dragon
DISPv	Dragon
QXXv	Dragon
QYYv	Dragon
QZZv	Dragon
DISPe	Dragon
QXXe	Dragon
QYYe	Dragon
QZZe	Dragon
DISPp	Dragon
QXXp	Dragon
QYYp	Dragon
QZZp	Dragon
G(N..N)	Dragon
G(N..O)	Dragon
G(N..S)	Dragon
G(N..P)	Dragon
G(N..F)	Dragon
G(N..Cl)	Dragon
G(N..Br)	Dragon
G(N..I)	Dragon
G(O..O)	Dragon
G(O..S)	Dragon
G(O..P)	Dragon
G(O..F)	Dragon
G(O..Cl)	Dragon
G(O..Br)	Dragon
G(O..I)	Dragon
G(S..S)	Dragon
G(S..P)	Dragon
G(S..F)	Dragon
G(S..Cl)	Dragon
G(S..Br)	Dragon
G(S..I)	Dragon
G(P..P)	Dragon
G(P..F)	Dragon
G(P..Cl)	Dragon
G(P..Br)	Dragon
G(P..I)	Dragon
G(F..F)	Dragon
G(F..Cl)	Dragon
G(F..Br)	Dragon
G(F..I)	Dragon
G(Cl..Cl)	Dragon
G(Cl..Br)	Dragon
G(Cl..I)	Dragon
G(Br..Br)	Dragon
G(Br..I)	Dragon
G(I..I)	Dragon
RDF010u	Dragon
RDF015u	Dragon
RDF020u	Dragon
RDF025u	Dragon
RDF030u	Dragon
RDF035u	Dragon
RDF040u	Dragon
RDF045u	Dragon
RDF050u	Dragon
RDF055u	Dragon
RDF060u	Dragon
RDF065u	Dragon
RDF070u	Dragon
RDF075u	Dragon
RDF080u	Dragon
RDF085u	Dragon
RDF090u	Dragon
RDF095u	Dragon
RDF100u	Dragon
RDF105u	Dragon
RDF110u	Dragon
RDF115u	Dragon
RDF120u	Dragon
RDF125u	Dragon
RDF130u	Dragon
RDF135u	Dragon
RDF140u	Dragon
RDF145u	Dragon
RDF150u	Dragon
RDF155u	Dragon
RDF010m	Dragon
RDF015m	Dragon
RDF020m	Dragon
RDF025m	Dragon
RDF030m	Dragon
RDF035m	Dragon
RDF040m	Dragon
RDF045m	Dragon
RDF050m	Dragon
RDF055m	Dragon
RDF060m	Dragon
RDF065m	Dragon
RDF070m	Dragon
RDF075m	Dragon
RDF080m	Dragon
RDF085m	Dragon
RDF090m	Dragon
RDF095m	Dragon
RDF100m	Dragon
RDF105m	Dragon
RDF110m	Dragon
RDF115m	Dragon
RDF120m	Dragon
RDF125m	Dragon
RDF130m	Dragon
RDF135m	Dragon
RDF140m	Dragon
RDF145m	Dragon
RDF150m	Dragon
RDF155m	Dragon
RDF010v	Dragon
RDF015v	Dragon
RDF020v	Dragon
RDF025v	Dragon
RDF030v	Dragon
RDF035v	Dragon
RDF040v	Dragon
RDF045v	Dragon
RDF050v	Dragon
RDF055v	Dragon
RDF060v	Dragon
RDF065v	Dragon
RDF070v	Dragon
RDF075v	Dragon
RDF080v	Dragon
RDF085v	Dragon
RDF090v	Dragon
RDF095v	Dragon
RDF100v	Dragon
RDF105v	Dragon
RDF110v	Dragon
RDF115v	Dragon
RDF120v	Dragon
RDF125v	Dragon
RDF130v	Dragon
RDF135v	Dragon
RDF140v	Dragon
RDF145v	Dragon
RDF150v	Dragon
RDF155v	Dragon
RDF010e	Dragon
RDF015e	Dragon
RDF020e	Dragon
RDF025e	Dragon
RDF030e	Dragon
RDF035e	Dragon
RDF040e	Dragon
RDF045e	Dragon
RDF050e	Dragon
RDF055e	Dragon
RDF060e	Dragon
RDF065e	Dragon
RDF070e	Dragon
RDF075e	Dragon
RDF080e	Dragon
RDF085e	Dragon
RDF090e	Dragon
RDF095e	Dragon
RDF100e	Dragon
RDF105e	Dragon
RDF110e	Dragon
RDF115e	Dragon
RDF120e	Dragon
RDF125e	Dragon
RDF130e	Dragon
RDF135e	Dragon
RDF140e	Dragon
RDF145e	Dragon
RDF150e	Dragon
RDF155e	Dragon
RDF010p	Dragon
RDF015p	Dragon
RDF020p	Dragon
RDF025p	Dragon
RDF030p	Dragon
RDF035p	Dragon
RDF040p	Dragon
RDF045p	Dragon
RDF050p	Dragon
RDF055p	Dragon
RDF060p	Dragon
RDF065p	Dragon
RDF070p	Dragon
RDF075p	Dragon
RDF080p	Dragon
RDF085p	Dragon
RDF090p	Dragon
RDF095p	Dragon
RDF100p	Dragon
RDF105p	Dragon
RDF110p	Dragon
RDF115p	Dragon
RDF120p	Dragon
RDF125p	Dragon
RDF130p	Dragon
RDF135p	Dragon
RDF140p	Dragon
RDF145p	Dragon
RDF150p	Dragon
RDF155p	Dragon
Mor01u	Dragon
Mor02u	Dragon
Mor03u	Dragon
Mor04u	Dragon
Mor05u	Dragon
Mor06u	Dragon
Mor07u	Dragon
Mor08u	Dragon
Mor09u	Dragon
Mor10u	Dragon
Mor11u	Dragon
Mor12u	Dragon
Mor13u	Dragon
Mor14u	Dragon
Mor15u	Dragon
Mor16u	Dragon
Mor17u	Dragon
Mor18u	Dragon
Mor19u	Dragon
Mor20u	Dragon
Mor21u	Dragon
Mor22u	Dragon
Mor23u	Dragon
Mor24u	Dragon
Mor25u	Dragon
Mor26u	Dragon
Mor27u	Dragon
Mor28u	Dragon
Mor29u	Dragon
Mor30u	Dragon
Mor31u	Dragon
Mor32u	Dragon
Mor01m	Dragon
Mor02m	Dragon
Mor03m	Dragon
Mor04m	Dragon
Mor05m	Dragon
Mor06m	Dragon
Mor07m	Dragon
Mor08m	Dragon
Mor09m	Dragon
Mor10m	Dragon
Mor11m	Dragon
Mor12m	Dragon
Mor13m	Dragon
Mor14m	Dragon
Mor15m	Dragon
Mor16m	Dragon
Mor17m	Dragon
Mor18m	Dragon
Mor19m	Dragon
Mor20m	Dragon
Mor21m	Dragon
Mor22m	Dragon
Mor23m	Dragon
Mor24m	Dragon
Mor25m	Dragon
Mor26m	Dragon
Mor27m	Dragon
Mor28m	Dragon
Mor29m	Dragon
Mor30m	Dragon
Mor31m	Dragon
Mor32m	Dragon
Mor01v	Dragon
Mor02v	Dragon
Mor03v	Dragon
Mor04v	Dragon
Mor05v	Dragon
Mor06v	Dragon
Mor07v	Dragon
Mor08v	Dragon
Mor09v	Dragon
Mor10v	Dragon
Mor11v	Dragon
Mor12v	Dragon
Mor13v	Dragon
Mor14v	Dragon
Mor15v	Dragon
Mor16v	Dragon
Mor17v	Dragon
Mor18v	Dragon
Mor19v	Dragon
Mor20v	Dragon
Mor21v	Dragon
Mor22v	Dragon
Mor23v	Dragon
Mor24v	Dragon
Mor25v	Dragon
Mor26v	Dragon
Mor27v	Dragon
Mor28v	Dragon
Mor29v	Dragon
Mor30v	Dragon
Mor31v	Dragon
Mor32v	Dragon
Mor01e	Dragon
Mor02e	Dragon
Mor03e	Dragon
Mor04e	Dragon
Mor05e	Dragon
Mor06e	Dragon
Mor07e	Dragon
Mor08e	Dragon
Mor09e	Dragon
Mor10e	Dragon
Mor11e	Dragon
Mor12e	Dragon
Mor13e	Dragon
Mor14e	Dragon
Mor15e	Dragon
Mor16e	Dragon
Mor17e	Dragon
Mor18e	Dragon
Mor19e	Dragon
Mor20e	Dragon
Mor21e	Dragon
Mor22e	Dragon
Mor23e	Dragon
Mor24e	Dragon
Mor25e	Dragon
Mor26e	Dragon
Mor27e	Dragon
Mor28e	Dragon
Mor29e	Dragon
Mor30e	Dragon
Mor31e	Dragon
Mor32e	Dragon
Mor01p	Dragon
Mor02p	Dragon
Mor03p	Dragon
Mor04p	Dragon
Mor05p	Dragon
Mor06p	Dragon
Mor07p	Dragon
Mor08p	Dragon
Mor09p	Dragon
Mor10p	Dragon
Mor11p	Dragon
Mor12p	Dragon
Mor13p	Dragon
Mor14p	Dragon
Mor15p	Dragon
Mor16p	Dragon
Mor17p	Dragon
Mor18p	Dragon
Mor19p	Dragon
Mor20p	Dragon
Mor21p	Dragon
Mor22p	Dragon
Mor23p	Dragon
Mor24p	Dragon
Mor25p	Dragon
Mor26p	Dragon
Mor27p	Dragon
Mor28p	Dragon
Mor29p	Dragon
Mor30p	Dragon
Mor31p	Dragon
Mor32p	Dragon
L1u	Dragon
L2u	Dragon
L3u	Dragon
P1u	Dragon
P2u	Dragon
G1u	Dragon
G2u	Dragon
G3u	Dragon
E1u	Dragon
E2u	Dragon
E3u	Dragon
L1m	Dragon
L2m	Dragon
L3m	Dragon
P1m	Dragon
P2m	Dragon
G1m	Dragon
G2m	Dragon
G3m	Dragon
E1m	Dragon
E2m	Dragon
E3m	Dragon
L1v	Dragon
L2v	Dragon
L3v	Dragon
P1v	Dragon
P2v	Dragon
G1v	Dragon
G2v	Dragon
G3v	Dragon
E1v	Dragon
E2v	Dragon
E3v	Dragon
L1e	Dragon
L2e	Dragon
L3e	Dragon
P1e	Dragon
P2e	Dragon
G1e	Dragon
G2e	Dragon
G3e	Dragon
E1e	Dragon
E2e	Dragon
E3e	Dragon
L1p	Dragon
L2p	Dragon
L3p	Dragon
P1p	Dragon
P2p	Dragon
G1p	Dragon
G2p	Dragon
G3p	Dragon
E1p	Dragon
E2p	Dragon
E3p	Dragon
L1s	Dragon
L2s	Dragon
L3s	Dragon
P1s	Dragon
P2s	Dragon
G1s	Dragon
G2s	Dragon
G3s	Dragon
E1s	Dragon
E2s	Dragon
E3s	Dragon
Tu	Dragon
Tm	Dragon
Tv	Dragon
Te	Dragon
Tp	Dragon
Ts	Dragon
Au	Dragon
Am	Dragon
Av	Dragon
Ae	Dragon
Ap	Dragon
As	Dragon
Gu	Dragon
Gm	Dragon
Gs	Dragon
Ku	Dragon
Km	Dragon
Kv	Dragon
Ke	Dragon
Kp	Dragon
Ks	Dragon
Du	Dragon
Dm	Dragon
Dv	Dragon
De	Dragon
Dp	Dragon
Ds	Dragon
Vu	Dragon
Vm	Dragon
Vv	Dragon
Ve	Dragon
Vp	Dragon
Vs	Dragon
ITH	Dragon
ISH	Dragon
HIC	Dragon
HGM	Dragon
H0u	Dragon
H1u	Dragon
H2u	Dragon
H3u	Dragon
H4u	Dragon
H5u	Dragon
H6u	Dragon
H7u	Dragon
H8u	Dragon
HTu	Dragon
HATS0u	Dragon
HATS1u	Dragon
HATS2u	Dragon
HATS3u	Dragon
HATS4u	Dragon
HATS5u	Dragon
HATS6u	Dragon
HATS7u	Dragon
HATS8u	Dragon
HATSu	Dragon
H0m	Dragon
H1m	Dragon
H2m	Dragon
H3m	Dragon
H4m	Dragon
H5m	Dragon
H6m	Dragon
H7m	Dragon
H8m	Dragon
HTm	Dragon
HATS0m	Dragon
HATS1m	Dragon
HATS2m	Dragon
HATS3m	Dragon
HATS4m	Dragon
HATS5m	Dragon
HATS6m	Dragon
HATS7m	Dragon
HATS8m	Dragon
HATSm	Dragon
H0v	Dragon
H1v	Dragon
H2v	Dragon
H3v	Dragon
H4v	Dragon
H5v	Dragon
H6v	Dragon
H7v	Dragon
H8v	Dragon
HTv	Dragon
HATS0v	Dragon
HATS1v	Dragon
HATS2v	Dragon
HATS3v	Dragon
HATS4v	Dragon
HATS5v	Dragon
HATS6v	Dragon
HATS7v	Dragon
HATS8v	Dragon
HATSv	Dragon
H0e	Dragon
H1e	Dragon
H2e	Dragon
H3e	Dragon
H4e	Dragon
H5e	Dragon
H6e	Dragon
H7e	Dragon
H8e	Dragon
HTe	Dragon
HATS0e	Dragon
HATS1e	Dragon
HATS2e	Dragon
HATS3e	Dragon
HATS4e	Dragon
HATS5e	Dragon
HATS6e	Dragon
HATS7e	Dragon
HATS8e	Dragon
HATSe	Dragon
H0p	Dragon
H1p	Dragon
H2p	Dragon
H3p	Dragon
H4p	Dragon
H5p	Dragon
H6p	Dragon
H7p	Dragon
H8p	Dragon
HTp	Dragon
HATS0p	Dragon
HATS1p	Dragon
HATS2p	Dragon
HATS3p	Dragon
HATS4p	Dragon
HATS5p	Dragon
HATS6p	Dragon
HATS7p	Dragon
HATS8p	Dragon
HATSp	Dragon
RCON	Dragon
RARS	Dragon
REIG	Dragon
R1u	Dragon
R2u	Dragon
R3u	Dragon
R4u	Dragon
R5u	Dragon
R6u	Dragon
R7u	Dragon
R8u	Dragon
RTu	Dragon
R1u+	Dragon
R2u+	Dragon
R3u+	Dragon
R4u+	Dragon
R5u+	Dragon
R6u+	Dragon
R7u+	Dragon
R8u+	Dragon
RTu+	Dragon
R1m	Dragon
R2m	Dragon
R3m	Dragon
R4m	Dragon
R5m	Dragon
R6m	Dragon
R7m	Dragon
R8m	Dragon
RTm	Dragon
R1m+	Dragon
R2m+	Dragon
R3m+	Dragon
R4m+	Dragon
R5m+	Dragon
R6m+	Dragon
R7m+	Dragon
R8m+	Dragon
RTm+	Dragon
R1v	Dragon
R2v	Dragon
R3v	Dragon
R4v	Dragon
R5v	Dragon
R6v	Dragon
R7v	Dragon
R8v	Dragon
RTv	Dragon
R1v+	Dragon
R2v+	Dragon
R3v+	Dragon
R4v+	Dragon
R5v+	Dragon
R6v+	Dragon
R7v+	Dragon
R8v+	Dragon
RTv+	Dragon
R1e	Dragon
R2e	Dragon
R3e	Dragon
R4e	Dragon
R5e	Dragon
R6e	Dragon
R7e	Dragon
R8e	Dragon
RTe	Dragon
R1e+	Dragon
R2e+	Dragon
R3e+	Dragon
R4e+	Dragon
R5e+	Dragon
R6e+	Dragon
R7e+	Dragon
R8e+	Dragon
RTe+	Dragon
R1p	Dragon
R2p	Dragon
R3p	Dragon
R4p	Dragon
R5p	Dragon
R6p	Dragon
R7p	Dragon
R8p	Dragon
RTp	Dragon
R1p+	Dragon
R2p+	Dragon
R3p+	Dragon
R4p+	Dragon
R5p+	Dragon
R6p+	Dragon
R7p+	Dragon
R8p+	Dragon
RTp+	Dragon
nCp	Dragon
nCs	Dragon
nCt	Dragon
nCq	Dragon
nCrs	Dragon
nCrt	Dragon
nCrq	Dragon
nCar	Dragon
nCbH	Dragon
nCb-	Dragon
nCconj	Dragon
nR=Cp	Dragon
nR=Cs	Dragon
nR=Ct	Dragon
n=C=	Dragon
nR#CH/X	Dragon
nR#C-	Dragon
nROCN	Dragon
nArOCN	Dragon
nRNCO	Dragon
nArNCO	Dragon
nRSCN	Dragon
nArSCN	Dragon
nRNCS	Dragon
nArNCS	Dragon
nRCOOH	Dragon
nArCOOH	Dragon
nRCOOR	Dragon
nArCOOR	Dragon
nRCONH2	Dragon
nArCONH2	Dragon
nRCONHR	Dragon
nArCONHR	Dragon
nRCONR2	Dragon
nArCONR2	Dragon
nROCON	Dragon
nArOCON	Dragon
nRCOX	Dragon
nArCOX	Dragon
nRCSOH	Dragon
nArCSOH	Dragon
nRCSSH	Dragon
nArCSSH	Dragon
nRCOSR	Dragon
nArCOSR	Dragon
nRCSSR	Dragon
nArCSSR	Dragon
nRCHO	Dragon
nArCHO	Dragon
nRCO	Dragon
nArCO	Dragon
nCONN	Dragon
nC=O(O)2	Dragon
nN=C-N<	Dragon
nC(=N)N2	Dragon
nRC=N	Dragon
nArC=N	Dragon
nRCNO	Dragon
nArCNO	Dragon
nRNH2	Dragon
nArNH2	Dragon
nRNHR	Dragon
nArNHR	Dragon
nRNR2	Dragon
nArNR2	Dragon
nN-N	Dragon
nN=N	Dragon
nRCN	Dragon
nArCN	Dragon
nN+	Dragon
nNq	Dragon
nRNHO	Dragon
nArNHO	Dragon
nRNNOx	Dragon
nArNNOx	Dragon
nRNO	Dragon
nArNO	Dragon
nRNO2	Dragon
nArNO2	Dragon
nN(CO)2	Dragon
nC=N-N<	Dragon
nROH	Dragon
nArOH	Dragon
nOHp	Dragon
nOHs	Dragon
nOHt	Dragon
nROR	Dragon
nArOR	Dragon
nROX	Dragon
nArOX	Dragon
nO(C=O)2	Dragon
nH2O	Dragon
nSH	Dragon
nC=S	Dragon
nRSR	Dragon
nRSSR	Dragon
nSO	Dragon
nS(=O)2	Dragon
nSOH	Dragon
nSOOH	Dragon
nSO2OH	Dragon
nSO3OH	Dragon
nSO2	Dragon
nSO3	Dragon
nSO4	Dragon
nSO2N	Dragon
nPO3	Dragon
nPO4	Dragon
nPR3	Dragon
nP(=O)O2R	Dragon
nP(=O)R3/nPR5	Dragon
nCH2RX	Dragon
nCHR2X	Dragon
nCR3X	Dragon
nR=CHX	Dragon
nR=CRX	Dragon
nR#CX	Dragon
nCHRX2	Dragon
nCR2X2	Dragon
nR=CX2	Dragon
nCRX3	Dragon
nArX	Dragon
nCXr	Dragon
nCXr=	Dragon
nCconjX	Dragon
nAziridines	Dragon
nOxiranes	Dragon
nThiranes	Dragon
nAzetidines	Dragon
nOxetanes	Dragon
nThioethanes	Dragon
nBeta-Lactams	Dragon
nPyrrolidines	Dragon
nOxolanes	Dragon
ntH-Thiophenes	Dragon
nPyrroles	Dragon
nPyrazoles	Dragon
nImidazoles	Dragon
nFuranes	Dragon
nThiophenes	Dragon
nOxazoles	Dragon
nIsoxazoles	Dragon
nThiazoles	Dragon
nIsothiazoles	Dragon
nTriazoles	Dragon
nPyridines	Dragon
nPyridazines	Dragon
nPyrimidines	Dragon
nPyrazines	Dragon
n135-Triazines	Dragon
n124-Triazines	Dragon
nHDon	Dragon
nHAcc	Dragon
nHBonds	Dragon
C-001	Dragon
C-002	Dragon
C-003	Dragon
C-004	Dragon
C-005	Dragon
C-006	Dragon
C-007	Dragon
C-008	Dragon
C-009	Dragon
C-010	Dragon
C-011	Dragon
C-012	Dragon
C-013	Dragon
C-014	Dragon
C-015	Dragon
C-016	Dragon
C-017	Dragon
C-018	Dragon
C-019	Dragon
C-020	Dragon
C-021	Dragon
C-022	Dragon
C-023	Dragon
C-024	Dragon
C-025	Dragon
C-026	Dragon
C-027	Dragon
C-028	Dragon
C-029	Dragon
C-030	Dragon
C-031	Dragon
C-032	Dragon
C-033	Dragon
C-034	Dragon
C-035	Dragon
C-036	Dragon
C-037	Dragon
C-038	Dragon
C-039	Dragon
C-040	Dragon
C-041	Dragon
C-042	Dragon
C-043	Dragon
C-044	Dragon
U-045	Dragon
H-046	Dragon
H-047	Dragon
H-048	Dragon
H-049	Dragon
H-050	Dragon
H-051	Dragon
H-052	Dragon
H-053	Dragon
H-054	Dragon
H-055	Dragon
O-056	Dragon
O-057	Dragon
O-058	Dragon
O-059	Dragon
O-060	Dragon
O-061	Dragon
O-062	Dragon
O-063	Dragon
Se-064	Dragon
Se-065	Dragon
N-066	Dragon
N-067	Dragon
N-068	Dragon
N-069	Dragon
N-070	Dragon
N-071	Dragon
N-072	Dragon
N-073	Dragon
N-074	Dragon
N-075	Dragon
N-076	Dragon
N-077	Dragon
N-078	Dragon
N-079	Dragon
U-080	Dragon
F-081	Dragon
F-082	Dragon
F-083	Dragon
F-084	Dragon
F-085	Dragon
Cl-086	Dragon
Cl-087	Dragon
Cl-088	Dragon
Cl-089	Dragon
Cl-090	Dragon
Br-091	Dragon
Br-092	Dragon
Br-093	Dragon
Br-094	Dragon
Br-095	Dragon
I-096	Dragon
I-097	Dragon
I-098	Dragon
I-099	Dragon
I-100	Dragon
F-101	Dragon
Cl-102	Dragon
Br-103	Dragon
I-104	Dragon
U-105	Dragon
S-106	Dragon
S-107	Dragon
S-108	Dragon
S-109	Dragon
S-110	Dragon
Si-111	Dragon
B-112	Dragon
U-113	Dragon
U-114	Dragon
P-115	Dragon
P-116	Dragon
P-117	Dragon
P-118	Dragon
P-119	Dragon
P-120	Dragon
qpmax	Dragon
qnmax	Dragon
Qpos	Dragon
Qneg	Dragon
Qtot	Dragon
Qmean	Dragon
Q2	Dragon
RPCG	Dragon
RNCG	Dragon
SPP	Dragon
TE1	Dragon
TE2	Dragon
PCWTe	Dragon
LDI	Dragon
Ui	Dragon
Hy	Dragon
AMR	Dragon
TPSA(NO)	Dragon
TPSA(Tot)	Dragon
MLOGP	Dragon
MLOGP2	Dragon
ALOGP	Dragon
ALOGP2	Dragon
LAI	Dragon
GVWAI-80	Dragon
GVWAI-50	Dragon
Inflammat-80	Dragon
Inflammat-50	Dragon
Depressant-80	Dragon
Depressant-50	Dragon
Psychotic-80	Dragon
Psychotic-50	Dragon
Hypertens-80	Dragon
Hypertens-50	Dragon
Hypnotic-80	Dragon
Hypnotic-50	Dragon
Neoplastic-80	Dragon
Neoplastic-50	Dragon
Infective-80	Dragon
Infective-50	Dragon
BLTF96	Dragon
BLTD48	Dragon
BLTA96	Dragon
AAC_1	ProteinEncoding
AAC_2	ProteinEncoding
AAC_3	ProteinEncoding
AAC_4	ProteinEncoding
AAC_5	ProteinEncoding
AAC_6	ProteinEncoding
AAC_7	ProteinEncoding
AAC_8	ProteinEncoding
AAC_9	ProteinEncoding
AAC_10	ProteinEncoding
AAC_11	ProteinEncoding
AAC_12	ProteinEncoding
AAC_13	ProteinEncoding
AAC_14	ProteinEncoding
AAC_15	ProteinEncoding
AAC_16	ProteinEncoding
AAC_17	ProteinEncoding
AAC_18	ProteinEncoding
AAC_19	ProteinEncoding
AAC_20	ProteinEncoding
DC_1	ProteinEncoding
DC_2	ProteinEncoding
DC_3	ProteinEncoding
DC_4	ProteinEncoding
DC_5	ProteinEncoding
DC_6	ProteinEncoding
DC_7	ProteinEncoding
DC_8	ProteinEncoding
DC_9	ProteinEncoding
DC_10	ProteinEncoding
DC_11	ProteinEncoding
DC_12	ProteinEncoding
DC_13	ProteinEncoding
DC_14	ProteinEncoding
DC_15	ProteinEncoding
DC_16	ProteinEncoding
DC_17	ProteinEncoding
DC_18	ProteinEncoding
DC_19	ProteinEncoding
DC_20	ProteinEncoding
DC_21	ProteinEncoding
DC_22	ProteinEncoding
DC_23	ProteinEncoding
DC_24	ProteinEncoding
DC_25	ProteinEncoding
DC_26	ProteinEncoding
DC_27	ProteinEncoding
DC_28	ProteinEncoding
DC_29	ProteinEncoding
DC_30	ProteinEncoding
DC_31	ProteinEncoding
DC_32	ProteinEncoding
DC_33	ProteinEncoding
DC_34	ProteinEncoding
DC_35	ProteinEncoding
DC_36	ProteinEncoding
DC_37	ProteinEncoding
DC_38	ProteinEncoding
DC_39	ProteinEncoding
DC_40	ProteinEncoding
DC_41	ProteinEncoding
DC_42	ProteinEncoding
DC_43	ProteinEncoding
DC_44	ProteinEncoding
DC_45	ProteinEncoding
DC_46	ProteinEncoding
DC_47	ProteinEncoding
DC_48	ProteinEncoding
DC_49	ProteinEncoding
DC_50	ProteinEncoding
DC_51	ProteinEncoding
DC_52	ProteinEncoding
DC_53	ProteinEncoding
DC_54	ProteinEncoding
DC_55	ProteinEncoding
DC_56	ProteinEncoding
DC_57	ProteinEncoding
DC_58	ProteinEncoding
DC_59	ProteinEncoding
DC_60	ProteinEncoding
DC_61	ProteinEncoding
DC_62	ProteinEncoding
DC_63	ProteinEncoding
DC_64	ProteinEncoding
DC_65	ProteinEncoding
DC_66	ProteinEncoding
DC_67	ProteinEncoding
DC_68	ProteinEncoding
DC_69	ProteinEncoding
DC_70	ProteinEncoding
DC_71	ProteinEncoding
DC_72	ProteinEncoding
DC_73	ProteinEncoding
DC_74	ProteinEncoding
DC_75	ProteinEncoding
DC_76	ProteinEncoding
DC_77	ProteinEncoding
DC_78	ProteinEncoding
DC_79	ProteinEncoding
DC_80	ProteinEncoding
DC_81	ProteinEncoding
DC_82	ProteinEncoding
DC_83	ProteinEncoding
DC_84	ProteinEncoding
DC_85	ProteinEncoding
DC_86	ProteinEncoding
DC_87	ProteinEncoding
DC_88	ProteinEncoding
DC_89	ProteinEncoding
DC_90	ProteinEncoding
DC_91	ProteinEncoding
DC_92	ProteinEncoding
DC_93	ProteinEncoding
DC_94	ProteinEncoding
DC_95	ProteinEncoding
DC_96	ProteinEncoding
DC_97	ProteinEncoding
DC_98	ProteinEncoding
DC_99	ProteinEncoding
DC_100	ProteinEncoding
DC_101	ProteinEncoding
DC_102	ProteinEncoding
DC_103	ProteinEncoding
DC_104	ProteinEncoding
DC_105	ProteinEncoding
DC_106	ProteinEncoding
DC_107	ProteinEncoding
DC_108	ProteinEncoding
DC_109	ProteinEncoding
DC_110	ProteinEncoding
DC_111	ProteinEncoding
DC_112	ProteinEncoding
DC_113	ProteinEncoding
DC_114	ProteinEncoding
DC_115	ProteinEncoding
DC_116	ProteinEncoding
DC_117	ProteinEncoding
DC_118	ProteinEncoding
DC_119	ProteinEncoding
DC_120	ProteinEncoding
DC_121	ProteinEncoding
DC_122	ProteinEncoding
DC_123	ProteinEncoding
DC_124	ProteinEncoding
DC_125	ProteinEncoding
DC_126	ProteinEncoding
DC_127	ProteinEncoding
DC_128	ProteinEncoding
DC_129	ProteinEncoding
DC_130	ProteinEncoding
DC_131	ProteinEncoding
DC_132	ProteinEncoding
DC_133	ProteinEncoding
DC_134	ProteinEncoding
DC_135	ProteinEncoding
DC_136	ProteinEncoding
DC_137	ProteinEncoding
DC_138	ProteinEncoding
DC_139	ProteinEncoding
DC_140	ProteinEncoding
DC_141	ProteinEncoding
DC_142	ProteinEncoding
DC_143	ProteinEncoding
DC_144	ProteinEncoding
DC_145	ProteinEncoding
DC_146	ProteinEncoding
DC_147	ProteinEncoding
DC_148	ProteinEncoding
DC_149	ProteinEncoding
DC_150	ProteinEncoding
DC_151	ProteinEncoding
DC_152	ProteinEncoding
DC_153	ProteinEncoding
DC_154	ProteinEncoding
DC_155	ProteinEncoding
DC_156	ProteinEncoding
DC_157	ProteinEncoding
DC_158	ProteinEncoding
DC_159	ProteinEncoding
DC_160	ProteinEncoding
DC_161	ProteinEncoding
DC_162	ProteinEncoding
DC_163	ProteinEncoding
DC_164	ProteinEncoding
DC_165	ProteinEncoding
DC_166	ProteinEncoding
DC_167	ProteinEncoding
DC_168	ProteinEncoding
DC_169	ProteinEncoding
DC_170	ProteinEncoding
DC_171	ProteinEncoding
DC_172	ProteinEncoding
DC_173	ProteinEncoding
DC_174	ProteinEncoding
DC_175	ProteinEncoding
DC_176	ProteinEncoding
DC_177	ProteinEncoding
DC_178	ProteinEncoding
DC_179	ProteinEncoding
DC_180	ProteinEncoding
DC_181	ProteinEncoding
DC_182	ProteinEncoding
DC_183	ProteinEncoding
DC_184	ProteinEncoding
DC_185	ProteinEncoding
DC_186	ProteinEncoding
DC_187	ProteinEncoding
DC_188	ProteinEncoding
DC_189	ProteinEncoding
DC_190	ProteinEncoding
DC_191	ProteinEncoding
DC_192	ProteinEncoding
DC_193	ProteinEncoding
DC_194	ProteinEncoding
DC_195	ProteinEncoding
DC_196	ProteinEncoding
DC_197	ProteinEncoding
DC_198	ProteinEncoding
DC_199	ProteinEncoding
DC_200	ProteinEncoding
DC_201	ProteinEncoding
DC_202	ProteinEncoding
DC_203	ProteinEncoding
DC_204	ProteinEncoding
DC_205	ProteinEncoding
DC_206	ProteinEncoding
DC_207	ProteinEncoding
DC_208	ProteinEncoding
DC_209	ProteinEncoding
DC_210	ProteinEncoding
DC_211	ProteinEncoding
DC_212	ProteinEncoding
DC_213	ProteinEncoding
DC_214	ProteinEncoding
DC_215	ProteinEncoding
DC_216	ProteinEncoding
DC_217	ProteinEncoding
DC_218	ProteinEncoding
DC_219	ProteinEncoding
DC_220	ProteinEncoding
DC_221	ProteinEncoding
DC_222	ProteinEncoding
DC_223	ProteinEncoding
DC_224	ProteinEncoding
DC_225	ProteinEncoding
DC_226	ProteinEncoding
DC_227	ProteinEncoding
DC_228	ProteinEncoding
DC_229	ProteinEncoding
DC_230	ProteinEncoding
DC_231	ProteinEncoding
DC_232	ProteinEncoding
DC_233	ProteinEncoding
DC_234	ProteinEncoding
DC_235	ProteinEncoding
DC_236	ProteinEncoding
DC_237	ProteinEncoding
DC_238	ProteinEncoding
DC_239	ProteinEncoding
DC_240	ProteinEncoding
DC_241	ProteinEncoding
DC_242	ProteinEncoding
DC_243	ProteinEncoding
DC_244	ProteinEncoding
DC_245	ProteinEncoding
DC_246	ProteinEncoding
DC_247	ProteinEncoding
DC_248	ProteinEncoding
DC_249	ProteinEncoding
DC_250	ProteinEncoding
DC_251	ProteinEncoding
DC_252	ProteinEncoding
DC_253	ProteinEncoding
DC_254	ProteinEncoding
DC_255	ProteinEncoding
DC_256	ProteinEncoding
DC_257	ProteinEncoding
DC_258	ProteinEncoding
DC_259	ProteinEncoding
DC_260	ProteinEncoding
DC_261	ProteinEncoding
DC_262	ProteinEncoding
DC_263	ProteinEncoding
DC_264	ProteinEncoding
DC_265	ProteinEncoding
DC_266	ProteinEncoding
DC_267	ProteinEncoding
DC_268	ProteinEncoding
DC_269	ProteinEncoding
DC_270	ProteinEncoding
DC_271	ProteinEncoding
DC_272	ProteinEncoding
DC_273	ProteinEncoding
DC_274	ProteinEncoding
DC_275	ProteinEncoding
DC_276	ProteinEncoding
DC_277	ProteinEncoding
DC_278	ProteinEncoding
DC_279	ProteinEncoding
DC_280	ProteinEncoding
DC_281	ProteinEncoding
DC_282	ProteinEncoding
DC_283	ProteinEncoding
DC_284	ProteinEncoding
DC_285	ProteinEncoding
DC_286	ProteinEncoding
DC_287	ProteinEncoding
DC_288	ProteinEncoding
DC_289	ProteinEncoding
DC_290	ProteinEncoding
DC_291	ProteinEncoding
DC_292	ProteinEncoding
DC_293	ProteinEncoding
DC_294	ProteinEncoding
DC_295	ProteinEncoding
DC_296	ProteinEncoding
DC_297	ProteinEncoding
DC_298	ProteinEncoding
DC_299	ProteinEncoding
DC_300	ProteinEncoding
DC_301	ProteinEncoding
DC_302	ProteinEncoding
DC_303	ProteinEncoding
DC_304	ProteinEncoding
DC_305	ProteinEncoding
DC_306	ProteinEncoding
DC_307	ProteinEncoding
DC_308	ProteinEncoding
DC_309	ProteinEncoding
DC_310	ProteinEncoding
DC_311	ProteinEncoding
DC_312	ProteinEncoding
DC_313	ProteinEncoding
DC_314	ProteinEncoding
[truncated: 1,211 more rows]
