# Supplementary material for: Large-scale cross-species chemogenomic platform proposes a new drug discovery strategy of veterinary drug from herbal medicines
Source: PLoS One. 2017 Sep 15;12(9):e0184880. doi: 10.1371/journal.pone.0184880 (PMC5600375; doi:10.1371/journal.pone.0184880)
Supplement: S4 Table — (XLS) [file pone.0184880.s009.xls]

## Sheet: Sheet1
Table S4. Reference validation of candidate active compounds
Molecular ID	Molecular Name	Disease Name	Reference
M017	Cerevisterol	immunization, anti-inflammation, pneumonia	http://www.drugs.com/npp/reishi-mushroom.html
M020	beta-Citraurin	immunization	http://lupins.org/pdf/conference/2008/Biochemistry%20and%20Biotechnology/Shaofang%20Wanhttp://lupins.org/pdf/conference/2008/Biochemistry%20and%20Biotechnology/Shaofang%20Wang%20Steve%20Errington%20Heng%20How%20
M024	3－oxo－6，16α－dihydroxylanosta－7，9，26－trien－23－oicacid
M030	licorice-saponin B2
M033	soya-cerebroside ii_qt	immunization	http://link.springer.com/article/10.1007/s11745-009-3321-7
M034	soya-cerebroside I_qt	immunization	http://link.springer.com/article/10.1007/s11745-009-3321-7
M043	poricoic acid DM
M058	Licorice glycoside A
M068	Gancaonin H
M075	Isoglycyrol
M079	Hispaglabridin B	inflammation	http://www.gjrmi.com/Upload/March2013/Korhalkar%20A%20et%20al.,%20GJRMI%202(3)_%20152-164.pdf
M085	kanzonols L
M090	campesterol	pneumonia	https://www.google.com/patents/US20050182037
M114	naringin	pneumonia	http://link.springer.com/article/10.1007/s10753-014-9994-y
M118	poricoic acid D
M123	Ergosterol	anti-inflammation	http://onlinelibrary.wiley.com/doi/10.1002/ptr.2650080103/abstract
M136	Araboglycyrrhizin
M140	Dehydroeburiconic acid	anti-inflammation	http://www.sciencedirect.com/science/article/pii/S0024320505007204
M149	18α-hydroxyglycyrrhetic acid
M154	Xambioona
M155	Vicenin-2	anti-inflammation	http://www.sciencedirect.com/science/article/pii/S0944711304000157
M175	Liquiritin apioside	cough, expectoration	http://www.ajol.info/index.php/ajtcam/article/view/73142
M187	polysaccharides
M188	Beta-Glucan	immunization	http://www.sciencedirect.com/science/article/pii/S0044848600004166
M207	poricoic acid H	immunization	http://pubs.acs.org/doi/abs/10.1021/np0103721
M214	licorice glycoside E
M222	licorice-saponin G2_qt
M223	24-Hydroxyglycyrrhetic acid	inflammation	http://link.springer.com/article/10.1007%2FBF00563767?LI=true
M225	Docosyl caffeate	immunization, anti-inflammation	http://www.tandfonline.com/doi/abs/10.1080/14786410802134348
M238	Stigmasterol	immunization, anti-inflammation	http://www.sciencedirect.com/science/article/pii/S1063458409002179	http://onlinelibrary.wiley.com/doi/10.1002/ptr.2650080603/abstract	http://www.sciencedirect.com/science/article/pii/S0024320507002068
M243	Artonin E	anti-inflammation	http://www.sciencedirect.com/science/article/pii/000629529190018Z
M249	licorice-saponin F3_qt
M267	soya-cerebroside I	immunization	http://link.springer.com/article/10.1007/s11745-009-3321-7
M268	soya-cerebroside ii	immunization	http://link.springer.com/article/10.1007/s11745-009-3321-7
M289	rutin	immunization, anti-inflammation	http://www.sciencedirect.com/science/article/pii/S1050464808001629
M290	Baicalin	immunization, anti-inflammation	http://downloads.hindawi.com/journals/biomed/2012/267890.pdf	http://en.cnki.com.cn/Article_en/CJFDTOTAL-ZGYA200603027.htm
M297	Kanzonol Z	anti-inflammation	http://www.sciencedirect.com/science/article/pii/S0031942298003896
M299	licorice-saponin K2	anti-inflammation	http://www.sciencedirect.com/science/article/pii/S0039914013007911
M310	2’,7-Dihydroxy-4’-methoxyisoflavan-7-O-β-d-glucopyranoside
M317	glycyrrhetol
M328	Astragalin	immunization, anti-inflammation	http://www.sciencedirect.com/science/article/pii/S0022480414005289
M331	Kanzonol H
M334	Cavidine	anti-inflammation	http://www.sciencedirect.com/science/article/pii/S0009279715002574
M340	11-deoxyglycyrrhetic acid
M343	Limonin	immunization, anti-inflammation	http://jn.nutrition.org/content/139/5/1042.short	http://world-food.net/wfl/download/journals/2005-issue_2/f20.pdf
M352	uralsaponin B
M355	24-Hydroxy-11-deoxyglycyrrhetic acid
M366	Polyporenic acid C
M367	(16α)-16-Hydroxy-24-methylene-3-oxolanosta-7,9(11)-dien-21-oic acid
M369	Tangeraxanthin
M376	4H-1-Benzopyran-4-one, 2-(4-(beta-D-glucopyranosyloxy)phenyl)-2,3-dihydro-5,7-dihydroxy-, (2S)-
M381	Poricoic acid A	immunization	http://pubs.acs.org/doi/abs/10.1021/np0103721
M392	beta-Sitosterol	immunization, anti-inflammation	http://www.sciencedirect.com/science/article/pii/S1567576912001257
M394	beta-Sitosterol	immunization, anti-inflammation	https://www.jstage.jst.go.jp/article/bpb/30/7/30_7_1317/_article	http://link.springer.com/article/10.1007/s00204-007-0277-3
M395	Daucosterol_qt	immunization, anti-inflammation	http://www.sciencedirect.com/science/article/pii/S0264410X0700151X	http://www.futuremedicine.com/doi/abs/10.2217/clp.09.26
M399	3-epidehydrotumulosic acid
M400	dehydrotumulosic acid	anti-inflammation	http://europepmc.org/abstract/med/10821046
M424	glycyrrhizin	immunization, anti-inflammation	http://aac.asm.org/content/41/3/551.short
M425	glycyrrhizic acid	immunization, anti-inflammation, pneumonia	http://pubs.acs.org/doi/abs/10.1021/jf101841r	http://pubs.acs.org/doi/abs/10.1021/jm0493008
M426	licorice-saponin H2
M451	Ononin	immunization, anti-inflammation, pneumonia	http://www.fasebj.org/cgi/content/meeting_abstract/20/4/A605
M454	Oleanolic acid	immunization, pneumonia	http://www.sciencedirect.com/science/article/pii/0304383586900820	http://www.sciencedirect.com/science/article/pii/S0378874105003405
M455	3,22-Dihydroxy-11-oxo-delta(12)-oleanene-27-alpha-methoxycarbonyl-29-oic acid
M462	licorice-saponin H2_qt
M463	18β-glycyrrhetic acid	immunization, anti-inflammation	http://www.tandfonline.com/doi/abs/10.3109/09273948.2010.538121
M464	apioglycyrrhizin_qt
M465	Araboglycyrrhizin_qt
M466	glycyrrhetinic acid	immunization, anti-inflammation	http://europepmc.org/abstract/med/11082698	http://www.sciencedirect.com/science/article/pii/S0264410X11016902
M471	violanthin
M479	Trametenolic acid	immunization, anti-inflammation	http://en.cnki.com.cn/Article_en/CJFDTotal-GJXY200703018.htmv
M480	isoglabrolide
M484	25-hydroxy-3-epidehydrotumulosic acid
M491	liquoric acid
M493	schaftoside	immunization, anti-inflammation, pneumonia	http://naldc.nal.usda.gov/naldc/catalog.xhtml?id=44528
M496	pachyman	immunization, anti-inflammation	https://www.jstage.jst.go.jp/article/jphs1951/59/1/59_1_89/_article	http://en.cnki.com.cn/Article_en/CJFDTOTAL-HBYK200406010.htm
M497	licuraside	immunization, anti-inflammation	http://www.ajol.info/index.php/ajtcam/article/view/73142
M509	Daucosterol	immunization, anti-inflammation	http://www.futuremedicine.com/doi/abs/10.2217/clp.09.26
M511	Daucosterol	immunization, anti-inflammation	http://www.sciencedirect.com/science/article/pii/S0264410X0700151X
M523	Poricoic acid B
M543	glyasperin E
M546	Dehydroeburicoic acid	anti-inflammation	http://www.sciencedirect.com/science/article/pii/S0308814613003737
M547	Cycloartenol	anti-inflammation	https://www.jstage.jst.go.jp/article/bpb1993/21/10/21_10_1072/_article
M561	3β-formylglabrolide
M563	Isoschaftoside
M565	Hirsutrin
M597	(-)-Medicocarpin
M598	TRIPALMITIN	anti-inflammation	http://link.springer.com/article/10.1007/BF01312461
M609	(3β)-3-Hydroxylanosta-7,9(11),24-trien-21-oic acid
M611	poricoic acid C
M612	Mairin
M625	Ergosta-7,22-dien-3-ol
M633	hesperidin	immunization, anti-inflammation	http://en.cnki.com.cn/Article_en/CJFDTOTAL-YAOL200702008.htm
M646	apioglycyrrhizin
M663	Nicotiflorin	immunization	http://www.sciencedirect.com/science/article/pii/S0981942812001118
M668	Stigmast-4-en-3-one
M669	dehydropachymic acid
M685	licorice-saponin J2
M690	glabrolide
M693	1,2,3,4,6-Pentagalloyl glucose
M696	Kanzonol F
M700	licorice-saponin C2_qt
M704	glycyroside	immunization, cough, asthma	http://www.hindawi.com/journals/ecam/2013/595924/
M708	Neohesperidin	anti-inflammation, pneumonia	http://www.researchgate.net/profile/Abirami_Arumugam/publication/261345432_Underutilized_citrus_fruits/links/0c960533e94c7b1b07000000.pdf
M709	Isoviolanthin
M712	6″-O-acetylliquiritin
M728	Eburicoic acid	immunization, anti-inflammation	http://pubs.acs.org/doi/abs/10.1021/jf303820k
M732	Narcissoside	immunization	http://article.sapub.org/10.5923.j.plant.20150504.02.html
M738	beta-Amyrin acetate	immunization	http://www.ijpsdr.com/pdf/vol3-issue3/2.pdf
M756	pachymic acid	immunization	http://onlinelibrary.wiley.com/doi/10.1002/ptr.1097/abstract
M767	poricoic acid G	immunization	http://www.spandidos-publications.com/or/15/3/637
M768	(+)-Isolariciresinol monoglucoside
M770	22β-acetylglabric acid
M772	licorice-saponin J2_qt
M776	Ergosterol peroxide	anti-inflammation	http://link.springer.com/article/10.1007/s10875-013-9968-0
M777	Ergosterol peroxide	anti-inflammation	http://link.springer.com/article/10.1007/s10875-013-9968-1
M781	licorice-saponin G2	anti-inflammation	http://cancerres.aacrjournals.org/content/54/3/701.short
M783	Ursolic acid	immunization	http://www.sciencedirect.com/science/article/pii/0378874195900322
M794	1-Methoxyficifolinol	immunization	http://ijpsr.com/wp-content/uploads/2014/11/4-Vol.-4-Issue-7-July-2031-IJPSR-RE-949-Paper-4.pdf
M803	29-hydroxypolyporenic acid C
M807	licorice-saponin C2
M828	Tumulosic acid
M836	Morusin	anti-inflammation	http://www.cell.com/biophysj/issue?pii=S0006-3495(14)X0002-0&mobileUi=0&page=48
M844	licorice-saponin K2_qt
M860	(3β,16α,17α)-3,16-Dihydroxylanosta-7,9(11),24-trien-21-oic acid
M864	Isoononin
M895	valeraldoxime
