# Supplementary material for: Large-scale cross-species chemogenomic platform proposes a new drug discovery strategy of veterinary drug from herbal medicines
Source: PLoS One. 2017 Sep 15;12(9):e0184880. doi: 10.1371/journal.pone.0184880 (PMC5600375; doi:10.1371/journal.pone.0184880)
Supplement: S5 Table — (XLS) [file pone.0184880.s010.xls]

## Sheet: Sheet1
Table S5. Compound-Target interactions
Compound	Target	Species
M017	RXRG	Bovine
M017	TNS4	Bovine
M017	VDR	Bovine
M017	DUSP10	Bovine
M017	ESR1	Bovine
M017	ESR2	Bovine
M020	PPP2CA	Bovine
M020	PPP2CB	Bovine
M020	PPARG	Bovine
M020	RXRG	Bovine
M020	VDR	Bovine
M020	CACNB1	Bovine
M020	CALM	Bovine
M020	NR2F1	Bovine
M020	FAM160A2	Bovine
M020	FNTB	Bovine
M024	TBA1B	Bovine
M024	TUBA1D	Bovine
M024	TUBB4B	Bovine
M024	TUBB5	Bovine
M024	PDE6G	Bovine
M024	ESR1	Bovine
M030	ATP1A1	Bovine
M030	TBA1B	Bovine
M030	TUBA1C	Bovine
M030	TUBA1D	Bovine
M030	TUBA4A	Bovine
M030	TUBB2B	Bovine
M030	TUBB4A	Bovine
M030	TUBB4B	Bovine
M030	TUBB5	Bovine
M030	CYCS	Bovine
M030	FGF2	Bovine
M033	PPARG	Bovine
M033	PCTP	Bovine
M033	PSMA4	Bovine
M033	PET100	Bovine
M033	UQCRB	Bovine
M033	RAB1B	Bovine
M033	POLR2G	Bovine
M033	MRPS17	Bovine
M033	SCAMP4	Bovine
M033	SCT	Bovine
M033	SMIM5	Bovine
M033	TRAPPC6B	Bovine
M033	TRAPPC1	Bovine
M033	TRAPPC5	Bovine
M033	C1D	Bovine
M033	TTR	Bovine
M033	VAMP8	Bovine
M033	CABP1	Bovine
M033	CALM	Bovine
M033	PPP3R1	Bovine
M033	CTSD	Bovine
M033	CCNC	Bovine
M033	CD53	Bovine
M033	CLDN2	Bovine
M033	COX8B	Bovine
M033	DCUN1D5	Bovine
M033	DPCD	Bovine
M033	DPM2	Bovine
M033	ACTA1	Bovine
M033	SLC25A4	Bovine
M033	FBXO4	Bovine
M033	GLTP	Bovine
M034	PPARG	Bovine
M034	PCTP	Bovine
M034	PSMA4	Bovine
M034	PET100	Bovine
M034	UQCRB	Bovine
M034	RAB1B	Bovine
M034	POLR2G	Bovine
M034	MRPS17	Bovine
M034	SCAMP4	Bovine
M034	SCT	Bovine
M034	SMIM5	Bovine
M034	TRAPPC6B	Bovine
M034	TRAPPC1	Bovine
M034	C1D	Bovine
M034	TTR	Bovine
M034	UBE2B	Bovine
M034	VAMP8	Bovine
M034	CABP1	Bovine
M034	CALM	Bovine
M034	PPP3R1	Bovine
M034	CTSD	Bovine
M034	CTSH	Bovine
M034	CCNC	Bovine
M034	CD53	Bovine
M034	COX8B	Bovine
M034	DCUN1D5	Bovine
M034	DPM2	Bovine
M034	ACTA1	Bovine
M034	SLC25A4	Bovine
M034	FBXO4	Bovine
M034	GLTP	Bovine
M043	TBA1B	Bovine
M043	TUBA1C	Bovine
M043	TUBA1D	Bovine
M043	TUBA4A	Bovine
M043	TUBB2B	Bovine
M043	TUBB3	Bovine
M043	TUBB4A	Bovine
M043	TUBB4B	Bovine
M043	TUBB5	Bovine
M043	TUBB6	Bovine
M058	PPP1CC	Bovine
M058	TBA1B	Bovine
M058	TUBA1C	Bovine
M058	TUBA1D	Bovine
M058	TUBA3	Bovine
M058	TUBA4A	Bovine
M058	TUBB2B	Bovine
M058	TUBB3	Bovine
M058	TUBB4A	Bovine
M058	TUBB4B	Bovine
M058	TUBB5	Bovine
M058	TUBB6	Bovine
M058	EEF2	Bovine
M068	PIK3CA	Bovine
M068	PLCB1	Bovine
M068	PLCB4	Bovine
M068	PPARG	Bovine
M068	PSME4	Bovine
M068	ARHGAP29	Bovine
M068	RAPGEF2	Bovine
M068	TBA1B	Bovine
M068	TUBA4A	Bovine
M068	TUBB2B	Bovine
M068	TUBB3	Bovine
M068	TUBB4A	Bovine
M068	TUBB4B	Bovine
M068	TUBB5	Bovine
M068	TEX14	Bovine
M068	TNNC1	Bovine
M068	PPIP5K1	Bovine
M068	CFTR	Bovine
M068	ERCC6L2	Bovine
M068	ERCC6L	Bovine
M075	PI4KB	Bovine
M075	ARHGAP29	Bovine
M075	TUBB2B	Bovine
M075	TUBB3	Bovine
M075	TUBB4A	Bovine
M075	TUBB4B	Bovine
M075	TRIM13	Bovine
M075	CSNK2A1	Bovine
M075	ERCC6L	Bovine
M079	RXRG	Bovine
M079	TNNC1	Bovine
M079	CNOT10	Bovine
M079	ESR1	Bovine
M079	ESR2	Bovine
M079	GLE1	Bovine
M085	TBA1B	Bovine
M085	TUBA1D	Bovine
M085	TUBA4A	Bovine
M085	TUBB2B	Bovine
M085	TUBB3	Bovine
M085	TUBB4A	Bovine
M085	TUBB4B	Bovine
M085	TUBB5	Bovine
M085	TUBB6	Bovine
M085	CACNB3	Bovine
M085	PDE6G	Bovine
M090	PRDM6	Bovine
M090	PTPRN	Bovine
M090	RXRG	Bovine
M090	TNS4	Bovine
M090	USP10	Bovine
M090	VDR	Bovine
M090	CALM	Bovine
M090	MT	Bovine
M090	ESR1	Bovine
M090	ESR2	Bovine
M114	PPP1CC	Bovine
M114	PPARG	Bovine
M114	TBA1B	Bovine
M114	TUBA1C	Bovine
M114	TUBA1D	Bovine
M114	TUBA3	Bovine
M114	TUBA4A	Bovine
M114	TUBB2B	Bovine
M114	TUBB3	Bovine
M114	TUBB4B	Bovine
M114	TUBB5	Bovine
M114	TUBB6	Bovine
M118	TBA1B	Bovine
M118	TUBA1C	Bovine
M118	TUBA1D	Bovine
M118	TUBB2B	Bovine
M118	TUBB3	Bovine
M118	TUBB4A	Bovine
M118	TUBB4B	Bovine
M118	TUBB5	Bovine
M118	TUBB6	Bovine
M123	PRDM6	Bovine
M123	PTPRN	Bovine
M123	RXRG	Bovine
M123	SEC24A	Bovine
M123	TNS4	Bovine
M123	USP10	Bovine
M123	VDR	Bovine
M123	DUSP10	Bovine
M123	ESR1	Bovine
M123	ESR2	Bovine
M136	ATP1A1	Bovine
M136	TBA1B	Bovine
M136	TUBA1C	Bovine
M136	TUBA1D	Bovine
M136	TUBA3	Bovine
M136	TUBA4A	Bovine
M136	TUBB2B	Bovine
M136	TUBB3	Bovine
M136	TUBB4A	Bovine
M136	TUBB4B	Bovine
M136	TUBB5	Bovine
M136	TUBB6	Bovine
M136	CYCS	Bovine
M136	FGF2	Bovine
M140	TBA1B	Bovine
M140	TNS4	Bovine
M140	USP10	Bovine
M140	ESR1	Bovine
M140	ESR2	Bovine
M149	PRNP	Bovine
M149	TBA1B	Bovine
M149	TUBB2B	Bovine
M149	TUBB4B	Bovine
M149	TUBB5	Bovine
M149	DUSP10	Bovine
M154	RAPGEF2	Bovine
M154	TGFBR1	Bovine
M154	TNNC1	Bovine
M154	TOPAZ1	Bovine
M154	CALM	Bovine
M154	ESR1	Bovine
M154	ESR2	Bovine
M155	RPL29	Bovine
M155	TBA1B	Bovine
M155	TUBA1C	Bovine
M155	TUBA1D	Bovine
M155	TUBA3	Bovine
M155	TUBA4A	Bovine
M155	TUBB2B	Bovine
M155	TUBB3	Bovine
M155	TUBB4A	Bovine
M155	TUBB4B	Bovine
M155	TUBB5	Bovine
M155	TUBB6	Bovine
M175	TBA1B	Bovine
M175	TUBA1C	Bovine
M175	TUBA1D	Bovine
M175	TUBA3	Bovine
M175	TUBA4A	Bovine
M175	TUBB2B	Bovine
M175	TUBB3	Bovine
M175	TUBB4B	Bovine
M175	TUBB5	Bovine
M175	TUBB6	Bovine
M175	PDE6G	Bovine
M543	FAM175A	Bovine
M187	RPL13A	Bovine
M187	RPL23A	Bovine
M187	RPL8	Bovine
M187	AHCY	Bovine
M187	TUBB2B	Bovine
M187	TUBB4B	Bovine
M187	CTSV	Bovine
M187	CRYGA	Bovine
M187	ACTA2	Bovine
M187	ACTC1	Bovine
M187	ACTG2	Bovine
M187	ODC1	Bovine
M187	ACTA1	Bovine
M187	ESD	Bovine
M187	FGL1	Bovine
M187	GAPDH	Bovine
M187	ALDH2	Bovine
M188	RPL13A	Bovine
M188	RPL23A	Bovine
M188	RPL8	Bovine
M188	AHCY	Bovine
M188	SDHA	Bovine
M188	TUBB2B	Bovine
M188	TUBB4B	Bovine
M188	CTSV	Bovine
M188	CRYGA	Bovine
M188	ACTA2	Bovine
M188	ACTC1	Bovine
M188	ACTG2	Bovine
M188	ODC1	Bovine
M188	ACTA1	Bovine
M188	FGL1	Bovine
M188	GAPDH	Bovine
M207	TBA1B	Bovine
M207	TUBA1C	Bovine
M207	TUBA1D	Bovine
M207	TUBA3	Bovine
M207	TUBA4A	Bovine
M207	TUBB2B	Bovine
M207	TUBB3	Bovine
M207	TUBB4A	Bovine
M207	TUBB4B	Bovine
M207	TUBB5	Bovine
M214	PPP1CC	Bovine
M214	ATIC	Bovine
M214	TBA1B	Bovine
M214	TUBA1C	Bovine
M214	TUBA1D	Bovine
M214	TUBA3	Bovine
M214	TUBA4A	Bovine
M214	TUBB2B	Bovine
M214	TUBB3	Bovine
M214	TUBB4A	Bovine
M214	TUBB4B	Bovine
M214	TUBB5	Bovine
M214	TUBB6	Bovine
M214	CCT7	Bovine
M214	CCT8	Bovine
M214	CCT6A	Bovine
M214	EEF2	Bovine
M222	TBA1B	Bovine
M222	TUBB2B	Bovine
M222	TUBB4B	Bovine
M222	TUBB5	Bovine
M223	TBA1B	Bovine
M223	TUBB2B	Bovine
M223	TUBB4B	Bovine
M223	TUBB5	Bovine
M225	PPARG	Bovine
M225	UQCRH	Bovine
M225	CALM	Bovine
M238	PRDM6	Bovine
M238	PTPRN	Bovine
M238	RXRG	Bovine
M238	TNS4	Bovine
M238	USP10	Bovine
M238	VDR	Bovine
M238	CALM	Bovine
M238	ESR1	Bovine
M238	ESR2	Bovine
M243	PLCB1	Bovine
M243	PLCB4	Bovine
M243	POLR3A	Bovine
M243	SHQ1	Bovine
M243	TBA1B	Bovine
M243	TUBA1C	Bovine
M243	TUBA1D	Bovine
M243	TUBA4A	Bovine
M243	TUBB2B	Bovine
M243	TUBB3	Bovine
M243	TUBB4A	Bovine
M243	TUBB4B	Bovine
M243	TUBB5	Bovine
M243	TUBB6	Bovine
M243	USP4	Bovine
M243	CAND1	Bovine
M243	CSNK2A1	Bovine
M243	CTNNA1	Bovine
M243	DIS3L	Bovine
M243	HSP90B1	Bovine
M243	ERCC6L	Bovine
M249	TNS4	Bovine
M249	DUSP10	Bovine
M249	ESR1	Bovine
M249	ESR2	Bovine
M267	PITPNA	Bovine
M267	PPP1CC	Bovine
M267	TBA1B	Bovine
M267	TUBA1C	Bovine
M267	TUBA1D	Bovine
M267	TUBA3	Bovine
M267	TUBA4A	Bovine
M267	TUBB2B	Bovine
M267	TUBB4A	Bovine
M267	TUBB4B	Bovine
M267	TUBB5	Bovine
M267	TUBB6	Bovine
M267	CYB561	Bovine
M267	ACTA2	Bovine
M267	ACTB	Bovine
M267	ACTC1	Bovine
M267	ACTG1	Bovine
M267	ACTG2	Bovine
M267	ACTA1	Bovine
M267	SLC25A4	Bovine
M267	FGF2	Bovine
M268	PITPNA	Bovine
M268	PPP1CA	Bovine
M268	PPP1CC	Bovine
M268	RIIAD1	Bovine
M268	MRPS21	Bovine
M268	TBA1B	Bovine
M268	TUBA1C	Bovine
M268	TUBA1D	Bovine
M268	TUBA3	Bovine
M268	TUBA4A	Bovine
M268	TUBB2B	Bovine
M268	TUBB4A	Bovine
M268	TUBB4B	Bovine
M268	TUBB5	Bovine
M268	TUBB6	Bovine
M268	CYB561	Bovine
M268	ACTA2	Bovine
M268	ACTB	Bovine
M268	ACTC1	Bovine
M268	ACTG1	Bovine
M268	ACTG2	Bovine
M268	ACTA1	Bovine
M268	SLC25A4	Bovine
M268	FGF2	Bovine
M289	ATP5A1	Bovine
M289	TBA1B	Bovine
M289	TUBA1C	Bovine
M289	TUBA4A	Bovine
M289	TUBB2B	Bovine
M289	TUBB3	Bovine
M289	TUBB4A	Bovine
M289	TUBB4B	Bovine
M289	TUBB5	Bovine
M289	TUBB6	Bovine
M290	PYGM	Bovine
M290	RPL23A	Bovine
M290	TUBB2B	Bovine
M290	CSNK2A1	Bovine
M290	ALDH2	Bovine
M297	PI4KB	Bovine
M297	PLCB1	Bovine
M297	ARHGAP29	Bovine
M297	RP1	Bovine
M297	RAPGEF2	Bovine
M297	SENP7	Bovine
M297	TUBB2B	Bovine
M297	TUBB4A	Bovine
M297	TUBB4B	Bovine
M297	TUBB5	Bovine
M297	TBC1D1	Bovine
M297	TEX14	Bovine
M297	TNNC1	Bovine
M297	USP33	Bovine
M297	PPIP5K1	Bovine
M297	CACNB1	Bovine
M297	CALM	Bovine
M297	CCSER1	Bovine
M297	CFTR	Bovine
M297	CSNK2A1	Bovine
M297	ERCC6L	Bovine
M297	ESR1	Bovine
M299	TBA1B	Bovine
M299	TUBA1C	Bovine
M299	TUBA1D	Bovine
M299	TUBA3	Bovine
M299	TUBA4A	Bovine
M299	TUBB2B	Bovine
M299	TUBB3	Bovine
M299	TUBB4A	Bovine
M299	TUBB4B	Bovine
M299	TUBB5	Bovine
M299	TUBB6	Bovine
M299	FGF2	Bovine
M310	PPARG	Bovine
M310	RPL37	Bovine
M310	TUBA4A	Bovine
M310	TUBB2B	Bovine
M310	CSNK2A1	Bovine
M317	TNS4	Bovine
M317	DUSP10	Bovine
M317	ESR2	Bovine
M328	PLCG1	Bovine
M328	PYGM	Bovine
M328	DHODH	Bovine
M328	TUBB2B	Bovine
M328	TUBB4B	Bovine
M328	CSNK2A1	Bovine
M331	PLCB1	Bovine
M331	PPARG	Bovine
M331	PTCD3	Bovine
M331	ARHGAP29	Bovine
M331	RAPGEF2	Bovine
M331	SEC24A	Bovine
M331	ARFGEF1	Bovine
M331	TUBB2B	Bovine
M331	TUBB3	Bovine
M331	TUBB4B	Bovine
M331	TUBB5	Bovine
M331	TBC1D1	Bovine
M331	TEX14	Bovine
M331	TNNC1	Bovine
M331	TRIP12	Bovine
M331	CACNB3	Bovine
M331	CCSER1	Bovine
M331	CFTR	Bovine
M331	CNOT10	Bovine
M331	DNM1L	Bovine
M331	ERCC6L	Bovine
M331	ESR1	Bovine
M331	ESR2	Bovine
M331	FAM65B	Bovine
M334	HTR2A	Bovine
M334	PROKR2	Bovine
M334	PRLHR	Bovine
M334	S1PR1	Bovine
M334	SLC5A11	Bovine
M334	SLC6A3	Bovine
M334	SERINC3	Bovine
M334	SMARCA4	Bovine
M334	SSTR5	Bovine
M334	TMEM39A	Bovine
M334	TMEM39B	Bovine
M334	TRAM1	Bovine
M334	TRHR	Bovine
M334	TRPC4	Bovine
M334	SLC44A3	Bovine
M334	GJA3	Bovine
M334	CHRM2	Bovine
M334	CHRM3	Bovine
M334	DRD1	Bovine
M334	DRD2	Bovine
M334	EDNRA	Bovine
M334	EDNRB	Bovine
M334	ADRA1A	Bovine
M334	ADRA2A	Bovine
M334	ADRB1	Bovine
M334	AGTR1	Bovine
M334	ESR1	Bovine
M334	ESR2	Bovine
M334	CCKBR	Bovine
M340	RXRG	Bovine
M340	TNS4	Bovine
M340	DUSP10	Bovine
M340	ESR2	Bovine
M343	TBA1B	Bovine
M343	TUBA1D	Bovine
M343	TUBA4A	Bovine
M343	TUBB2B	Bovine
M343	TUBB3	Bovine
M343	TUBB4A	Bovine
M343	TUBB4B	Bovine
M343	TUBB5	Bovine
M343	DUSP10	Bovine
M352	ATP1A1	Bovine
M352	TBA1B	Bovine
M352	TUBA1C	Bovine
M352	TUBA1D	Bovine
M352	TUBA3	Bovine
M352	TUBA4A	Bovine
M352	TUBB2B	Bovine
M352	TUBB3	Bovine
M352	TUBB4A	Bovine
M352	TUBB4B	Bovine
M352	TUBB5	Bovine
M352	TUBB6	Bovine
M352	CYCS	Bovine
M352	FGF2	Bovine
M355	DUSP10	Bovine
M355	ESR1	Bovine
M366	TBA1B	Bovine
M366	ESR1	Bovine
M366	ESR2	Bovine
M367	TBA1B	Bovine
M367	ESR1	Bovine
M367	ESR2	Bovine
M369	PPP2CA	Bovine
M369	PPP2CB	Bovine
M369	PPARG	Bovine
M369	RXRG	Bovine
M369	VDR	Bovine
M369	CACNB1	Bovine
M369	CALM	Bovine
M369	NR2F1	Bovine
M376	PYGM	Bovine
M376	TBA1B	Bovine
M376	TUBA1C	Bovine
M376	TUBA4A	Bovine
M376	TBCE	Bovine
M376	TNNC1	Bovine
M376	CSNK2A1	Bovine
M381	TBA1B	Bovine
M381	TUBA1C	Bovine
M381	TUBA1D	Bovine
M381	TUBA3	Bovine
M381	TUBA4A	Bovine
M381	TUBB2B	Bovine
M381	TUBB3	Bovine
M381	TUBB4A	Bovine
M381	TUBB4B	Bovine
M381	TUBB5	Bovine
M381	TUBB6	Bovine
M381	PDE6G	Bovine
M392	RXRG	Bovine
M392	TNS4	Bovine
M392	USP10	Bovine
M392	VDR	Bovine
M392	CALM	Bovine
M392	MT	Bovine
M392	ESR1	Bovine
M392	ESR2	Bovine
M394	RXRG	Bovine
M394	TNS4	Bovine
M394	USP10	Bovine
M394	VDR	Bovine
M394	CALM	Bovine
M394	MT	Bovine
M394	ESR1	Bovine
M394	ESR2	Bovine
M395	RXRG	Bovine
M395	TNS4	Bovine
M395	USP10	Bovine
M395	VDR	Bovine
M395	CALM	Bovine
M395	MT	Bovine
M395	ESR1	Bovine
M395	ESR2	Bovine
M399	TBA1B	Bovine
M399	ESR1	Bovine
M400	TBA1B	Bovine
M400	ESR1	Bovine
M424	ATP1A1	Bovine
M424	TBA1B	Bovine
M424	TUBA1C	Bovine
M424	TUBA1D	Bovine
M424	TUBA4A	Bovine
M424	TUBB2B	Bovine
M424	TUBB3	Bovine
M424	TUBB4A	Bovine
M424	TUBB4B	Bovine
M424	TUBB5	Bovine
M424	TUBB6	Bovine
M424	CYCS	Bovine
M424	FGF2	Bovine
M425	ATP1A1	Bovine
M425	TBA1B	Bovine
M425	TUBA1C	Bovine
M425	TUBA1D	Bovine
M425	TUBA4A	Bovine
M425	TUBB2B	Bovine
M425	TUBB3	Bovine
M425	TUBB4A	Bovine
M425	TUBB4B	Bovine
M425	TUBB5	Bovine
M425	TUBB6	Bovine
M425	CYCS	Bovine
M425	FGF2	Bovine
M426	PPP1CC	Bovine
M426	ATP1A1	Bovine
M426	TBA1B	Bovine
M426	TUBA1C	Bovine
M426	TUBA1D	Bovine
M426	TUBA4A	Bovine
M426	TUBB2B	Bovine
M426	TUBB3	Bovine
M426	TUBB4A	Bovine
M426	TUBB4B	Bovine
M426	TUBB5	Bovine
M426	TUBB6	Bovine
M426	CYCS	Bovine
M426	FGF2	Bovine
M451	PPARG	Bovine
M451	PYGM	Bovine
M451	DLC1	Bovine
M451	AURKA	Bovine
M451	TBA1B	Bovine
M451	TUBA1C	Bovine
M451	TUBA1D	Bovine
M451	TUBA4A	Bovine
M451	TUBB2B	Bovine
M451	TUBB6	Bovine
M451	CSNK2A1	Bovine
M451	ALDH2	Bovine
M454	RXRG	Bovine
M454	DUSP10	Bovine
M454	ESR1	Bovine
M454	ESR2	Bovine
M455	TBA1B	Bovine
M455	TUBB2B	Bovine
M455	TUBB4A	Bovine
M455	TUBB4B	Bovine
M455	TUBB5	Bovine
M462	TBA1B	Bovine
M462	DUSP10	Bovine
M463	TBA1B	Bovine
M463	DUSP10	Bovine
M464	TBA1B	Bovine
M464	DUSP10	Bovine
M465	TBA1B	Bovine
M465	DUSP10	Bovine
M466	TBA1B	Bovine
M466	DUSP10	Bovine
M471	RPL29	Bovine
M471	TBA1B	Bovine
M471	TUBA1C	Bovine
M471	TUBA1D	Bovine
M471	TUBA3	Bovine
M471	TUBA4A	Bovine
M471	TUBB2B	Bovine
M471	TUBB3	Bovine
M471	TUBB4A	Bovine
M471	TUBB4B	Bovine
M471	TUBB5	Bovine
M471	TUBB6	Bovine
M471	DBI	Bovine
M471	HSP90B1	Bovine
M479	RXRG	Bovine
M479	TNS4	Bovine
M479	USP10	Bovine
M479	DUSP10	Bovine
M479	ESR1	Bovine
M479	ESR2	Bovine
M480	TUBB5	Bovine
M480	DUSP10	Bovine
M480	ESR1	Bovine
M480	ESR2	Bovine
M484	TBA1B	Bovine
M484	TUBB2B	Bovine
M484	TUBB3	Bovine
M484	TUBB4B	Bovine
M484	TUBB5	Bovine
M491	TBA1B	Bovine
M491	TUBB5	Bovine
M493	RPL19	Bovine
M493	RPL23A	Bovine
M493	TBA1B	Bovine
M493	TUBA1C	Bovine
M493	TUBA4A	Bovine
M493	TUBB2B	Bovine
M493	TUBB3	Bovine
M493	TUBB4B	Bovine
M493	TUBB5	Bovine
M493	TUBB6	Bovine
M493	PDE6G	Bovine
M496	RPL23A	Bovine
M496	RPS19	Bovine
M496	TUBA4A	Bovine
M496	TUBB2B	Bovine
M496	TUBB4B	Bovine
M496	ACTA2	Bovine
M496	ACTC1	Bovine
M496	ODC1	Bovine
M496	DEFB2	Bovine
M496	DEFB6	Bovine
M496	ACTA1	Bovine
M497	RPL23A	Bovine
M497	TBA1B	Bovine
M497	TUBA1C	Bovine
M497	TUBA1D	Bovine
M497	TUBA3	Bovine
M497	TUBA4A	Bovine
M497	TUBB2B	Bovine
M497	TUBB3	Bovine
M497	TUBB4A	Bovine
M497	TUBB4B	Bovine
M497	TUBB5	Bovine
M497	TUBB6	Bovine
M497	VCP	Bovine
M497	PDE6G	Bovine
M497	EEF2	Bovine
M497	ACTA1	Bovine
M509	TBA1B	Bovine
M509	TUBB3	Bovine
M509	TUBB4B	Bovine
M509	TUBB5	Bovine
M509	MT	Bovine
M509	COX6C	Bovine
M511	TBA1B	Bovine
M511	TUBB3	Bovine
M511	TUBB4B	Bovine
M511	TUBB5	Bovine
M511	MT	Bovine
M511	COX6C	Bovine
M523	TBA1B	Bovine
M523	TUBA1D	Bovine
M523	TUBB2B	Bovine
M523	TUBB3	Bovine
M523	TUBB4A	Bovine
M523	TUBB4B	Bovine
M523	TUBB5	Bovine
M523	TUBB6	Bovine
M523	ESR1	Bovine
M543	ASAP1	Bovine
M543	PI4KB	Bovine
M543	PLCB1	Bovine
M543	PLCB4	Bovine
M543	PLCD1	Bovine
M543	PPARG	Bovine
M543	PSME4	Bovine
M543	PTCD3	Bovine
M543	DLC1	Bovine
M543	ARHGAP10	Bovine
M543	ARHGAP29	Bovine
M543	RNF10	Bovine
M543	RP1	Bovine
M543	RAPGEF2	Bovine
M543	PDCD11	Bovine
M543	AURKA	Bovine
M543	SENP7	Bovine
M543	STAT5A	Bovine
M543	ARFGEF1	Bovine
M543	TBA1B	Bovine
M543	TUBA1D	Bovine
M543	TUBA4A	Bovine
M543	TUBB2B	Bovine
M543	TUBB3	Bovine
M543	TUBB4A	Bovine
M543	TUBB4B	Bovine
M543	TUBB5	Bovine
M543	TUBB6	Bovine
M543	TBC1D1	Bovine
M543	TBC1D2	Bovine
M543	TEX14	Bovine
M543	TOPAZ1	Bovine
M543	TRIP12	Bovine
M543	TRMT1L	Bovine
M543	TRPC4	Bovine
M543	BRCA1	Bovine
M543	USP33	Bovine
M543	USP37	Bovine
M543	USP4	Bovine
M543	UFL1	Bovine
M543	UHRF1	Bovine
M543	PPIP5K1	Bovine
M543	WDR44	Bovine
M543	CACNB1	Bovine
M543	CACNB2	Bovine
M543	CACNB3	Bovine
M543	CALM	Bovine
M543	CAND1	Bovine
M543	AGBL3	Bovine
M543	ZFYVE26	Bovine
M543	CCSER1	Bovine
M543	CEP57	Bovine
M543	CNOT10	Bovine
M543	COPB1	Bovine
M543	CSNK2A1	Bovine
M543	DICER1	Bovine
M543	DNM1L	Bovine
M543	DRC1	Bovine
M543	DNM2	Bovine
M543	ELMO2	Bovine
M543	AFAP1L2	Bovine
M543	ADGRL1	Bovine
M543	ERCC6L2	Bovine
M543	ERCC6L	Bovine
M543	ESR1	Bovine
M543	ESR2	Bovine
M543	GAPVD1	Bovine
M546	RXRG	Bovine
M546	TBA1B	Bovine
M546	TNS4	Bovine
M546	USP10	Bovine
M546	ESR1	Bovine
M546	ESR2	Bovine
M547	PRDM6	Bovine
M547	RXRG	Bovine
M547	TNS4	Bovine
M547	USP10	Bovine
M547	DUSP10	Bovine
M547	ESR1	Bovine
M547	ESR2	Bovine
M561	TUBB5	Bovine
M561	DUSP10	Bovine
M563	RPL29	Bovine
M563	POLR3A	Bovine
M563	TBA1B	Bovine
M563	TUBA1C	Bovine
M563	TUBA1D	Bovine
M563	TUBA4A	Bovine
M563	TUBB2B	Bovine
M563	TUBB3	Bovine
M563	TUBB4A	Bovine
M563	TUBB4B	Bovine
M563	TUBB5	Bovine
M563	TUBB6	Bovine
M563	PDE6G	Bovine
M563	HSP90B1	Bovine
M565	PYGM	Bovine
M565	RPL23A	Bovine
M565	TBA1B	Bovine
M565	TUBB2B	Bovine
M565	TUBB3	Bovine
M565	CDK9	Bovine
M565	CSNK2A1	Bovine
M597	PLCB4	Bovine
M597	PPARG	Bovine
M597	TUBB2B	Bovine
M597	TUBB4B	Bovine
M597	TUBB5	Bovine
M597	HSP90B1	Bovine
M598	PITPNA	Bovine
M598	PCTP	Bovine
M598	GINS1	Bovine
M598	MRPS21	Bovine
M598	PSAP	Bovine
M598	SCGB1D	Bovine
M598	SIKE1	Bovine
M598	STXBP6	Bovine
M598	TRAPPC6B	Bovine
M598	TRAPPC1	Bovine
M598	UBE2B	Bovine
M598	SCGB1A1	Bovine
M598	CALB2	Bovine
M598	CALM	Bovine
M598	CCDC22	Bovine
M598	CHMP4A	Bovine
M598	ACHE	Bovine
M598	ACTC1	Bovine
M598	DSTN	Bovine
M598	ECHS1	Bovine
M598	ACTA1	Bovine
M598	SLC25A4	Bovine
M598	SLC25A5	Bovine
M598	SLC25A6	Bovine
M598	GGPS1	Bovine
M609	RXRG	Bovine
M609	TNS4	Bovine
M609	USP10	Bovine
M609	DUSP10	Bovine
M609	ESR1	Bovine
M609	ESR2	Bovine
M611	RXRG	Bovine
M611	TBA1B	Bovine
M611	TUBA1C	Bovine
M611	TUBA1D	Bovine
M611	TUBA3	Bovine
M611	TUBA4A	Bovine
M611	TUBB2B	Bovine
M611	TUBB3	Bovine
M611	TUBB4A	Bovine
M611	TUBB4B	Bovine
M611	TUBB5	Bovine
M611	ESR1	Bovine
M611	ESR2	Bovine
M612	PRDM6	Bovine
M612	DUSP10	Bovine
M612	ESR1	Bovine
M612	ESR2	Bovine
M625	PRDM6	Bovine
M625	PTPRN	Bovine
M625	RXRG	Bovine
M625	SEC24A	Bovine
M625	TNS4	Bovine
M625	USP10	Bovine
M625	VDR	Bovine
M625	DUSP10	Bovine
M625	ESR1	Bovine
M625	ESR2	Bovine
M633	PPP1CC	Bovine
M633	TBA1B	Bovine
M633	TUBA1C	Bovine
M633	TUBA1D	Bovine
M633	TUBA3	Bovine
M633	TUBA4A	Bovine
M633	TUBB2B	Bovine
M633	TUBB3	Bovine
M633	TUBB4A	Bovine
M633	TUBB4B	Bovine
M633	TUBB5	Bovine
M633	TUBB6	Bovine
M633	EEF2	Bovine
M646	ATP1A1	Bovine
M646	TBA1B	Bovine
M646	TUBA1C	Bovine
M646	TUBA1D	Bovine
M646	TUBA4A	Bovine
M646	TUBB2B	Bovine
M646	TUBB3	Bovine
M646	TUBB4A	Bovine
M646	TUBB4B	Bovine
M646	TUBB5	Bovine
M646	TUBB6	Bovine
M646	CYCS	Bovine
M646	FGF2	Bovine
M663	TBA1B	Bovine
M663	TUBA1C	Bovine
M663	TUBA1D	Bovine
M663	TUBA3	Bovine
M663	TUBA4A	Bovine
M663	TUBB2B	Bovine
M663	TUBB3	Bovine
M663	TUBB4B	Bovine
M663	TUBB5	Bovine
M663	TUBB6	Bovine
M663	EEF2	Bovine
M668	RXRG	Bovine
M668	TNS4	Bovine
M668	USP10	Bovine
M668	VDR	Bovine
M668	CALM	Bovine
M668	MT	Bovine
M668	ESR1	Bovine
M668	ESR2	Bovine
M669	TBA1B	Bovine
M669	TUBA1D	Bovine
M669	TUBB2B	Bovine
M669	TUBB4A	Bovine
M669	TUBB4B	Bovine
M669	TUBB5	Bovine
M669	PDE6G	Bovine
M685	ATP1A1	Bovine
M685	TBA1B	Bovine
M685	TUBA1C	Bovine
M685	TUBA1D	Bovine
M685	TUBA3	Bovine
M685	TUBA4A	Bovine
M685	TUBB2B	Bovine
M685	TUBB4A	Bovine
M685	TUBB4B	Bovine
M685	TUBB5	Bovine
M685	FGF2	Bovine
M690	TUBB5	Bovine
M690	DUSP10	Bovine
M690	ESR1	Bovine
M690	ESR2	Bovine
M693	PPP1CC	Bovine
M693	RPL14	Bovine
M693	ACTA1	Bovine
M693	FGF2	Bovine
M693	FKBP1A	Bovine
M696	PSME4	Bovine
M696	ARHGAP29	Bovine
M696	SMARCA4	Bovine
M696	TUBB2B	Bovine
M696	TUBB4B	Bovine
M696	EIF3C	Bovine
M696	ESR1	Bovine
M696	ESR2	Bovine
M700	PRDM6	Bovine
M700	TNS4	Bovine
M700	USP10	Bovine
M700	DUSP10	Bovine
M700	ESR1	Bovine
M704	RPL11	Bovine
M704	RPL23A	Bovine
M704	TBA1B	Bovine
M704	TUBA1C	Bovine
M704	TUBA1D	Bovine
M704	TUBA3	Bovine
M704	TUBA4A	Bovine
M704	TUBB2B	Bovine
M704	TUBB3	Bovine
M704	TUBB4A	Bovine
M704	TUBB4B	Bovine
M704	TUBB5	Bovine
M704	TUBB6	Bovine
M704	PDE6G	Bovine
M704	EEF2	Bovine
M708	PPP1CC	Bovine
M708	ATP5A1	Bovine
M708	TBA1B	Bovine
M708	TUBA1C	Bovine
M708	TUBA1D	Bovine
M708	TUBA3	Bovine
M708	TUBA4A	Bovine
M708	TUBB2B	Bovine
M708	TUBB3	Bovine
M708	TUBB4A	Bovine
M708	TUBB4B	Bovine
M708	TUBB5	Bovine
M708	TUBB6	Bovine
M709	RPL29	Bovine
M709	TBA1B	Bovine
M709	TUBA1C	Bovine
M709	TUBA1D	Bovine
M709	TUBA3	Bovine
M709	TUBA4A	Bovine
M709	TUBB2B	Bovine
M709	TUBB3	Bovine
M709	TUBB4A	Bovine
M709	TUBB4B	Bovine
M709	TUBB5	Bovine
M709	TUBB6	Bovine
M709	HSP90B1	Bovine
M712	PLCB4	Bovine
M712	PPARG	Bovine
M712	PYGM	Bovine
M712	RPL37	Bovine
M712	RTEL1	Bovine
M712	BAIAP2L2	Bovine
M712	TBA1B	Bovine
M712	TUBA1C	Bovine
M712	TUBA1D	Bovine
M712	TUBA3	Bovine
M712	TUBA4A	Bovine
M712	TUBB2B	Bovine
M712	TUBB3	Bovine
M712	TUBB4A	Bovine
M712	TUBB4B	Bovine
M712	TUBB5	Bovine
M712	TUBB6	Bovine
M712	PPIP5K1	Bovine
M712	CAND1	Bovine
M712	AGBL3	Bovine
M712	ACAP1	Bovine
M712	CLTC	Bovine
M712	CSNK2A1	Bovine
M712	DDX1	Bovine
M712	DPP4	Bovine
M712	ERCC6L	Bovine
M728	RXRG	Bovine
M728	TBA1B	Bovine
M728	ESR1	Bovine
M728	ESR2	Bovine
M732	TBA1B	Bovine
M732	TUBA1C	Bovine
M732	TUBA1D	Bovine
M732	TUBA4A	Bovine
M732	TUBB2B	Bovine
M732	TUBB3	Bovine
M732	TUBB4A	Bovine
M732	TUBB4B	Bovine
M732	TUBB5	Bovine
M732	TUBB6	Bovine
M738	RXRG	Bovine
M738	CALM	Bovine
M738	DUSP10	Bovine
M738	ESR2	Bovine
M756	TBA1B	Bovine
M756	TUBA1D	Bovine
M756	TUBA4A	Bovine
M756	TUBB2B	Bovine
M756	TUBB4B	Bovine
M756	TUBB5	Bovine
M767	TBA1B	Bovine
M767	TUBA1D	Bovine
M767	TUBA4A	Bovine
M767	TUBB2B	Bovine
M767	TUBB3	Bovine
M767	TUBB4A	Bovine
M767	TUBB4B	Bovine
M767	TUBB5	Bovine
M767	ESR1	Bovine
M768	RPL23A	Bovine
M768	TBA1B	Bovine
M768	TUBA1C	Bovine
M768	TUBA1D	Bovine
M768	TUBA3	Bovine
M768	TUBA4A	Bovine
M768	TUBB2B	Bovine
M768	TUBB3	Bovine
M768	TUBB4A	Bovine
M768	TUBB4B	Bovine
M768	TUBB5	Bovine
M768	TUBB6	Bovine
M768	SNRNP35	Bovine
M770	TBA1B	Bovine
M770	TUBB4B	Bovine
M770	TUBB5	Bovine
M772	DUSP10	Bovine
M772	ESR2	Bovine
M776	RXRG	Bovine
M776	USP10	Bovine
M776	VDR	Bovine
M776	DUSP10	Bovine
M776	ESR1	Bovine
M776	ESR2	Bovine
M777	RXRG	Bovine
M777	USP10	Bovine
M777	VDR	Bovine
M777	DUSP10	Bovine
M777	ESR1	Bovine
M777	ESR2	Bovine
M781	ATP1A1	Bovine
M781	TBA1B	Bovine
M781	TUBA1C	Bovine
M781	TUBA1D	Bovine
M781	TUBA3	Bovine
M781	TUBA4A	Bovine
M781	TUBB2B	Bovine
M781	TUBB3	Bovine
M781	TUBB4A	Bovine
M781	TUBB4B	Bovine
M781	TUBB5	Bovine
M781	TUBB6	Bovine
M781	CYCS	Bovine
M781	FGF2	Bovine
M783	PRDM6	Bovine
M783	DUSP10	Bovine
M783	ESR1	Bovine
M783	ESR2	Bovine
M794	PLCB1	Bovine
M794	PSME4	Bovine
M794	PTCD3	Bovine
M794	ARHGAP29	Bovine
M794	RNF10	Bovine
M794	RP1	Bovine
M794	RAPGEF2	Bovine
M794	AURKA	Bovine
M794	RXRG	Bovine
M794	TUBB2B	Bovine
M794	TUBB4B	Bovine
M794	TUBB5	Bovine
M794	TBC1D1	Bovine
M794	TEX14	Bovine
M794	TRAF6	Bovine
M794	TRPC4	Bovine
M794	BRCA1	Bovine
M794	TXNDC11	Bovine
M794	USP4	Bovine
M794	VAC14	Bovine
M794	PPIP5K1	Bovine
M794	CACNB1	Bovine
M794	CACNB3	Bovine
M794	ZSWIM8	Bovine
M794	CCSER1	Bovine
M794	CDK12	Bovine
M794	CNOT10	Bovine
M794	E2F8	Bovine
M794	ADGRL1	Bovine
M794	ERCC6L	Bovine
M794	ESR1	Bovine
M794	FAM120A	Bovine
M794	GLE1	Bovine
M803	TBA1B	Bovine
M803	TUBA1D	Bovine
M803	TUBB2B	Bovine
M803	TUBB3	Bovine
M803	TUBB4A	Bovine
M803	TUBB4B	Bovine
M803	TUBB5	Bovine
M803	ESR1	Bovine
M807	ATP1A1	Bovine
M807	TBA1B	Bovine
M807	TUBA1C	Bovine
M807	TUBA1D	Bovine
M807	TUBA4A	Bovine
M807	TUBB2B	Bovine
M807	TUBB3	Bovine
M807	TUBB4A	Bovine
M807	TUBB4B	Bovine
M807	TUBB5	Bovine
M807	CYCS	Bovine
M807	FGF2	Bovine
M828	TBA1B	Bovine
M828	ESR1	Bovine
M836	PI4KB	Bovine
M836	PLCB1	Bovine
M836	PLCB4	Bovine
M836	ARHGAP29	Bovine
M836	RP1	Bovine
M836	POLR3A	Bovine
M836	TBA1B	Bovine
M836	TUBA1C	Bovine
M836	TUBA1D	Bovine
M836	TUBA4A	Bovine
M836	TUBB2B	Bovine
M836	TUBB3	Bovine
M836	TUBB4A	Bovine
M836	TUBB4B	Bovine
M836	TUBB5	Bovine
M836	TUBB6	Bovine
M836	TEX14	Bovine
M836	UBA1	Bovine
M836	UBE4A	Bovine
M836	USP33	Bovine
M836	USP4	Bovine
M836	CAND1	Bovine
M836	CCSER1	Bovine
M836	CFTR	Bovine
M836	CSNK2A1	Bovine
M836	ERCC6L	Bovine
M836	ESR1	Bovine
M836	GAPVD1	Bovine
M844	TUBB4B	Bovine
M844	DUSP10	Bovine
M844	ESR1	Bovine
M860	TBA1B	Bovine
M860	DUSP10	Bovine
M860	ESR1	Bovine
M860	ESR2	Bovine
M864	PPARG	Bovine
M864	PTCD3	Bovine
M864	PYGM	Bovine
M864	DLC1	Bovine
M864	SYNJ1	Bovine
M864	TUBA4A	Bovine
M864	TUBB2B	Bovine
M864	CSNK2A1	Bovine
M864	ERCC6L2	Bovine
M864	ERCC6L	Bovine
M895	TBA1B	Bovine
M895	TUBA1D	Bovine
M895	TUBB2B	Bovine
M895	TUBB4A	Bovine
M895	TUBB4B	Bovine
M895	TUBB5	Bovine
M020	SASH3	Bovine
M598	SASH3	Bovine
M497	FYN	Bovine
M712	SBNO2	Bovine
M696	SBNO2	Bovine
M794	SBNO2	Bovine
M020	SPAST	Bovine
M369	SPAST	Bovine
M454	SPAST	Bovine
M033	TNFAIP8	Bovine
M034	TNFAIP8	Bovine
M598	TNFAIP8	Bovine
M543	FOXP1	Bovine
M328	THEMIS	Bovine
M565	THEMIS	Bovine
M484	BLOC1S3	Bovine
M543	ZC3H12A	Bovine
M696	ZC3H12A	Bovine
M794	ZC3H12A	Bovine
M020	BRE	Bovine
M543	ELMO3	Bovine
M033	RQCD1	Bovine
M034	RQCD1	Bovine
M864	SGK1	Bovine
M376	SGK1	Bovine
M451	SGK1	Bovine
M030	CXCL11	Bovine
M685	CXCL11	Bovine
M299	CXCL11	Bovine
M033	BAX	Bovine
M034	BAX	Bovine
M033	EBD	Bovine
M034	EBD	Bovine
M090	EBD	Bovine
M020	TNFRSF1A	Bovine
M225	TNFRSF1A	Bovine
M369	TNFRSF1A	Bovine
M267	CASP13	Bovine
M268	CASP13	Bovine
M598	CASP13	Bovine
M090	CCL5	Bovine
M392	CCL5	Bovine
M394	CCL5	Bovine
M225	F2	Bovine
M712	F2	Bovine
M033	TAC1	Bovine
M034	TAC1	Bovine
M267	TAC1	Bovine
M033	CSN1S2	Bovine
M034	CSN1S2	Bovine
M267	CSN1S2	Bovine
M020	CHGA	Bovine
M075	CHGA	Bovine
M511	PYY2	Bovine
M509	PYY2	Bovine
M033	PYY2	Bovine
M123	RASA1	Bovine
M154	RASA1	Bovine
M836	RASA1	Bovine
M020	SWAP70	Bovine
M033	SWAP70	Bovine
M034	SWAP70	Bovine
M543	CLU	Bovine
M392	CD5	Bovine
M394	CD5	Bovine
M395	CD5	Bovine
M267	CATHL2	Bovine
M268	CATHL2	Bovine
M033	CATHL3	Bovine
M034	CATHL3	Bovine
M598	CATHL3	Bovine
M033	CATHL1	Bovine
M034	CATHL1	Bovine
M267	TAP	Bovine
M268	TAP	Bovine
M024	TAP	Bovine
M033	CCL2	Bovine
M034	CCL2	Bovine
M214	GRK1	Bovine
M225	SERPINF2	Bovine
M289	GNG7	Bovine
M768	GNG7	Bovine
M033	GNG7	Bovine
M732	HSPD1	Bovine
M214	HSPD1	Bovine
M187	HSPD1	Bovine
M033	CD8A	Bovine
M034	CD8A	Bovine
M267	CD8A	Bovine
M187	SAA1	Bovine
M188	SAA1	Bovine
M598	SAA1	Bovine
M033	CD79A	Bovine
M034	CD79A	Bovine
M767	DEFB3	Bovine
M024	DEFB3	Bovine
M381	DEFB3	Bovine
M625	DEFB4	Bovine
M090	DEFB4	Bovine
M033	DEFB4	Bovine
M024	DEFB5	Bovine
M392	DEFB5	Bovine
M394	DEFB5	Bovine
M024	DEFB7	Bovine
M033	DEFB7	Bovine
M034	DEFB7	Bovine
M496	DEFB8	Bovine
M187	DEFB8	Bovine
M188	DEFB8	Bovine
M024	DEFB9	Bovine
M496	DEFB9	Bovine
M756	DEFB9	Bovine
M392	DEFB10	Bovine
M394	DEFB10	Bovine
M395	DEFB10	Bovine
M033	ADRB3	Bovine
M034	ADRB3	Bovine
M033	FABP4	Bovine
M034	FABP4	Bovine
M267	FABP4	Bovine
M033	EPO	Bovine
M034	EPO	Bovine
M598	EPO	Bovine
M267	CD40LG	Bovine
M268	CD40LG	Bovine
M369	FAS	Bovine
M225	CATHL6	Bovine
M598	CATHL6	Bovine
M033	CATHL7	Bovine
M034	CATHL7	Bovine
M598	CATHL7	Bovine
M033	DNASE2	Bovine
M034	DNASE2	Bovine
M598	DNASE2	Bovine
M451	ADA	Bovine
M864	ADA	Bovine
M290	ADA	Bovine
M836	STAT3	Bovine
M075	STAT3	Bovine
M243	STAT3	Bovine
M033	FKBP1B	Bovine
M034	FKBP1B	Bovine
M267	FKBP1B	Bovine
M543	CFB	Bovine
M565	CFB	Bovine
M033	REG1	Bovine
M034	REG1	Bovine
M267	REG1	Bovine
M598	CPLX2	Bovine
M033	CPLX2	Bovine
M034	CPLX2	Bovine
M214	AKT1	Bovine
M290	AKT1	Bovine
M214	NT5E	Bovine
M020	TFE3	Bovine
M123	TFE3	Bovine
M609	TFE3	Bovine
M033	TNF	Bovine
M034	TNF	Bovine
M090	RTN3	Bovine
M392	RTN3	Bovine
M394	RTN3	Bovine
M712	VAV1	Bovine
M155	VAV1	Bovine
M563	VAV1	Bovine
M090	BLOC1S6	Bovine
M340	BLOC1S6	Bovine
M355	BLOC1S6	Bovine
M033	DDIT4	Bovine
M034	DDIT4	Bovine
M033	CCL8	Bovine
M034	CCL8	Bovine
M267	AIMP2	Bovine
M268	AIMP2	Bovine
M033	BCL2L15	Bovine
M034	BCL2L15	Bovine
M598	DCTN3	Bovine
M598	RGS2	Bovine
M033	UBE2N	Bovine
M034	UBE2N	Bovine
M598	UBE2N	Bovine
M225	CNPY3	Bovine
M243	CNPY3	Bovine
M392	TMBIM6	Bovine
M394	TMBIM6	Bovine
M395	TMBIM6	Bovine
M267	SFN	Bovine
M268	SFN	Bovine
M334	ADORA3	Bovine
M625	ADORA3	Bovine
M090	ADORA3	Bovine
M712	SAMHD1	Bovine
M155	SAMHD1	Bovine
M243	SAMHD1	Bovine
M598	PTX3	Bovine
M225	CC038	Bovine
M598	CC038	Bovine
M565	CTBP2	Bovine
M732	CTNNB1	Bovine
M328	CTNNB1	Bovine
M563	CTNNB1	Bovine
M020	ADAM10	Bovine
M543	ADAM10	Bovine
M598	KCNIP3	Bovine
M267	CIB1	Bovine
M268	CIB1	Bovine
M598	CIB1	Bovine
M033	VAMP7	Bovine
M034	VAMP7	Bovine
M565	BBS4	Bovine
M598	BBS4	Bovine
M267	RMDN3	Bovine
M268	RMDN3	Bovine
M693	ERCC1	Bovine
M090	ADORA2B	Bovine
M543	RBM5	Bovine
M794	RBM5	Bovine
M033	BCL2L2	Bovine
M034	BCL2L2	Bovine
M598	BCL2L2	Bovine
M020	SMAD2	Bovine
M033	CLN5	Bovine
M034	CLN5	Bovine
M598	CLN5	Bovine
M020	ROCK2	Bovine
M543	ROCK2	Bovine
M543	ACVR1	Bovine
M712	ACVR1	Bovine
M597	ACVR1	Bovine
M225	ADRB2	Bovine
M033	C4BPB	Bovine
M034	C4BPB	Bovine
M598	C4BPB	Bovine
M598	CD3D	Bovine
M033	CD3D	Bovine
M034	CD3D	Bovine
M187	CFH	Bovine
M188	CFH	Bovine
M267	CD40	Bovine
M268	CD40	Bovine
M598	CD40	Bovine
M033	TCEA1	Bovine
M034	TCEA1	Bovine
M598	TCEA1	Bovine
M836	SOCS5	Bovine
M020	C7	Bovine
M355	CXCL16	Bovine
M509	CXCL16	Bovine
M844	CXCL16	Bovine
M543	C6	Bovine
M794	C6	Bovine
M188	CDKN2D	Bovine
M187	CDKN2D	Bovine
M598	CDKN2D	Bovine
M187	WDR92	Bovine
M188	WDR92	Bovine
M090	EGR1	Bovine
M392	EGR1	Bovine
M394	EGR1	Bovine
M334	CCR5	Bovine
M020	CCR5	Bovine
M079	CCR5	Bovine
M188	COTL1	Bovine
M598	COTL1	Bovine
M033	COTL1	Bovine
M598	CCND1	Bovine
M033	PPP1R15A	Bovine
M034	PPP1R15A	Bovine
M020	TRADD	Bovine
M598	TRADD	Bovine
M225	VIMP	Bovine
M033	VIMP	Bovine
M034	VIMP	Bovine
M020	TMEM173	Bovine
M598	CXCL10	Bovine
M543	TAX1BP1	Bovine
M369	TAX1BP1	Bovine
M020	TAX1BP1	Bovine
M451	BMP4	Bovine
M543	BMP4	Bovine
M836	BMP4	Bovine
M496	AICDA	Bovine
M033	AICDA	Bovine
M034	AICDA	Bovine
M565	POLR3F	Bovine
M214	BAG5	Bovine
M598	BAG5	Bovine
M712	POLR3C	Bovine
M155	POLR3C	Bovine
M836	POLR3C	Bovine
M598	GGCT	Bovine
M033	BCL2A1	Bovine
M034	BCL2A1	Bovine
M020	CCND3	Bovine
M225	CCND3	Bovine
M034	COMMD7	Bovine
M598	COMMD7	Bovine
M033	COMMD7	Bovine
M020	RAD21	Bovine
M598	RAD21	Bovine
M033	RAD21	Bovine
M214	SBDS	Bovine
M225	ECSIT	Bovine
M033	ECSIT	Bovine
M034	ECSIT	Bovine
M693	CYCT	Bovine
M030	CYCT	Bovine
M187	CYCT	Bovine
M267	SMNDC1	Bovine
M033	SMNDC1	Bovine
M034	SMNDC1	Bovine
M214	CFD	Bovine
M392	CEBPG	Bovine
M394	CEBPG	Bovine
M395	CEBPG	Bovine
M693	FIS1	Bovine
M598	EMC4	Bovine
M033	CIDEB	Bovine
M034	CIDEB	Bovine
M598	CIDEB	Bovine
M598	BAG2	Bovine
M033	TNFAIP8L2	Bovine
M034	TNFAIP8L2	Bovine
M267	TNFAIP8L2	Bovine
M033	RHOB	Bovine
M034	RHOB	Bovine
M598	RHOB	Bovine
M267	SDF4	Bovine
M268	SDF4	Bovine
M376	SDF4	Bovine
M187	ADH5	Bovine
M188	ADH5	Bovine
M020	EYA2	Bovine
M369	EYA2	Bovine
M033	EYA2	Bovine
M033	CH004	Bovine
M034	CH004	Bovine
M187	CH004	Bovine
M267	CASP4	Bovine
M268	CASP4	Bovine
M598	CASP4	Bovine
M033	DAD1	Bovine
M034	DAD1	Bovine
M225	DAD1	Bovine
M020	RNF34	Bovine
M392	RNF34	Bovine
M394	RNF34	Bovine
M033	BCL2L14	Bovine
M034	BCL2L14	Bovine
M712	STK4	Bovine
M243	STK4	Bovine
M267	STK4	Bovine
M267	POLR3D	Bovine
M268	POLR3D	Bovine
M598	POLR3D	Bovine
M033	SLC25A38	Bovine
M034	SLC25A38	Bovine
M267	SLC25A38	Bovine
M155	DAP	Bovine
M471	DAP	Bovine
M709	DAP	Bovine
M033	FCN2	Bovine
M034	FCN2	Bovine
M238	BIRC5	Bovine
M392	BIRC5	Bovine
M394	BIRC5	Bovine
M033	AHSP	Bovine
M225	AHSP	Bovine
M598	AHSP	Bovine
M090	EDN2	Bovine
M625	EDN2	Bovine
M020	ROCK1	Bovine
M033	ROCK1	Bovine
M598	ROCK1	Bovine
M033	PGLYRP1	Bovine
M034	PGLYRP1	Bovine
M267	PGLYRP1	Bovine
M509	CCL3	Bovine
M511	CCL3	Bovine
M033	CCL3	Bovine
M033	CCL20	Bovine
M034	CCL20	Bovine
M598	CCL20	Bovine
M033	CD14	Bovine
M034	CD14	Bovine
M033	GHRL	Bovine
M034	GHRL	Bovine
M598	GHRL	Bovine
M033	ACKR1	Bovine
M034	ACKR1	Bovine
M033	CCL11	Bovine
M034	CCL11	Bovine
M598	CCL11	Bovine
M334	PTAFR	Bovine
M543	STAT5B	Bovine
M334	PSEN2	Bovine
M392	PSEN1	Bovine
M394	PSEN1	Bovine
M395	PSEN1	Bovine
M024	rpsU	STRP1
M058	secA	STRP1
M068	cas9	STRP1
M114	rpsS	STRP1
M155	valS	STRP1
M175	secA	STRP1
M175	hasB	STRP1
M187	purA	STRP1
M187	rplC	STRP1
M187	rpsL	STRP1
M187	rpsS	STRP1
M187	cysS	STRP1
M187	leuS	STRP1
M188	purA	STRP1
M188	rplC	STRP1
M188	rpsL	STRP1
M188	rpsS	STRP1
M188	cysS	STRP1
M188	leuS	STRP1
M214	rpoC	STRP1
M214	secA	STRP1
M214	carB	STRP1
M451	secA	STRP1
M493	rpsL	STRP1
M493	valS	STRP1
M496	rpsL	STRP1
M496	rpsN	STRP1
M496	rpsS	STRP1
M497	secA	STRP1
M497	hasB	STRP1
M563	rpsL	STRP1
M565	rpsL	STRP1
M598	recO	STRP1
M598	SPy_0467	STRP1
M633	rpsS	STRP1
M663	rpsS	STRP1
M693	carB	STRP1
M704	secA	STRP1
M708	rpsS	STRP1
M709	secA	STRP1
M712	secA	STRP1
M712	tilS	STRP1
M712	addA	STRP1
M732	valS	STRP1
M768	rpsL	STRP1
M864	secA	STRP1
M033	rimP	STRPN
M033	ssb	STRPN
M033	glpF	STRPN
M034	rimP	STRPN
M034	ssb	STRPN
M034	glpF	STRPN
M058	cysS	STRPN
M114	rpsS	STRPN
M187	rplQ	STRPN
M187	cysS	STRPN
M187	aliB	STRPN
M187	amiA	STRPN
M188	rplQ	STRPN
M188	cysS	STRPN
M188	aliB	STRPN
M188	amiA	STRPN
M214	purH	STRPN
M214	rpoC	STRPN
M214	secA1	STRPN
M214	carB	STRPN
M214	fusA	STRPN
M290	SP_1029	STRPN
M328	secA1	STRPN
M451	clpE	STRPN
M451	addA	STRPN
M493	valS	STRPN
M493	uvrA	STRPN
M493	clpE	STRPN
M496	rpsL	STRPN
M496	rpsS	STRPN
M496	aliB	STRPN
M496	amiA	STRPN
M511	rpsU	STRPN
M543	addA	STRPN
M563	clpE	STRPN
M598	SP_0937	STRPN
M663	uvrA	STRPN
M693	carB	STRPN
M708	rpsS	STRPN
M708	clpE	STRPN
M712	addA	STRPN
M732	clpE	STRPN
M864	addA	STRPN
