# Supplementary material for: Large-scale cross-species chemogenomic platform proposes a new drug discovery strategy of veterinary drug from herbal medicines
Source: PLoS One. 2017 Sep 15;12(9):e0184880. doi: 10.1371/journal.pone.0184880 (PMC5600375; doi:10.1371/journal.pone.0184880)
Supplement: S6 Table — (XLS) [file pone.0184880.s011.xls]

## Sheet: Sheet1
Table S6. GOBP and KEGG pathway enrichment results of Bos Taurus targets
Category	Term	Count	%	PValue	Genes	List Total	Pop Hits	Pop Total	Fold Enrichment	Bonferroni	Benjamini	FDR
GOTERM_BP_FAT	GO:0008219~cell death	61	1.19584	1.44744e-38	RBM5, RTN3, CTNNB1, SMNDC1, KCNIP3, BAG5, AKT1, TMEM173, RAD21, CASP4, CDKN2D, BAG2, RHOB, DAP, FAS, RNF34, FGF2, CIB1, SGK1, BCL2L15, BCL2L14, SLC25A6, CYCT, BCL2A1, ELMO3, STK4, ELMO2, WDR92, DDIT4, TNS4, EYA2, PSEN1, TNFAIP8, PPP1R15A, CLN5, C1D, C7, TNF, GGCT, C6, CLU, BCL2L2, SFN, FIS1, TNFRSF1A, DAD1, ZC3H12A, EPO, AIMP2, TMBIM6, CIDEB, SMAD2, BIRC5, TAX1BP1, TRADD, DNASE2, VCP, BRE, HSPD1,…	313	212	8785	8.07591	3.40583e-35	3.40583e-35	2.53584e-35
GOTERM_BP_FAT	GO:0016265~death	61	1.19584	6.4029e-38	RBM5, RTN3, CTNNB1, SMNDC1, KCNIP3, BAG5, AKT1, TMEM173, RAD21, CASP4, CDKN2D, BAG2, RHOB, DAP, FAS, RNF34, FGF2, CIB1, SGK1, BCL2L15, BCL2L14, SLC25A6, CYCT, BCL2A1, ELMO3, STK4, ELMO2, WDR92, DDIT4, TNS4, EYA2, PSEN1, TNFAIP8, PPP1R15A, CLN5, C1D, C7, TNF, GGCT, C6, CLU, BCL2L2, SFN, FIS1, TNFRSF1A, DAD1, ZC3H12A, EPO, AIMP2, TMBIM6, CIDEB, SMAD2, BIRC5, TAX1BP1, TRADD, DNASE2, VCP, BRE, HSPD1,…	313	217	8785	7.88983	1.5066e-34	7.53301e-35	1.12175e-34
GOTERM_BP_FAT	GO:0012501~programmed cell death	57	1.11743	9.52637e-37	RBM5, RTN3, CTNNB1, SMNDC1, KCNIP3, BAG5, AKT1, TMEM173, CASP4, RAD21, CDKN2D, BAG2, RHOB, DAP, FAS, RNF34, FGF2, CIB1, SGK1, BCL2L15, BCL2L14, SLC25A6, CYCT, BCL2A1, ELMO3, STK4, ELMO2, WDR92, DDIT4, TNS4, EYA2, PSEN1, TNFAIP8, PPP1R15A, C1D, TNF, GGCT, BCL2L2, SFN, FIS1, TNFRSF1A, DAD1, ZC3H12A, EPO, AIMP2, TMBIM6, CIDEB, SMAD2, BIRC5, TAX1BP1, TRADD, DNASE2, VCP, BRE, HSPD1, SLC5A11, GRK1	313	192	8785	8.33242	2.24155e-33	7.47185e-34	1.66897e-33
GOTERM_BP_FAT	GO:0006915~apoptosis	56	1.09782	3.6505e-36	RBM5, RTN3, CTNNB1, SMNDC1, KCNIP3, BAG5, AKT1, TMEM173, CASP4, RAD21, BAG2, RHOB, DAP, FAS, RNF34, FGF2, CIB1, SGK1, BCL2L15, BCL2L14, SLC25A6, CYCT, BCL2A1, ELMO3, STK4, ELMO2, WDR92, DDIT4, TNS4, EYA2, PSEN1, TNFAIP8, PPP1R15A, C1D, TNF, GGCT, BCL2L2, SFN, FIS1, TNFRSF1A, DAD1, ZC3H12A, EPO, AIMP2, TMBIM6, CIDEB, BIRC5, SMAD2, TAX1BP1, TRADD, DNASE2, VCP, BRE, HSPD1, SLC5A11, GRK1	313	188	8785	8.36041	8.58963e-33	2.14741e-33	6.39547e-33
GOTERM_BP_FAT	GO:0006952~defense response	48	0.940992	4.44325e-24	TNFAIP8L2, C7, CCL3, TNF, ADORA3, C6, PGLYRP1, TAC1, CCL5, CXCL11, CXCL10, DEFB5, TNFRSF1A, TMEM173, DEFB7, CCL20, SAA1, FCN2, CFH, DEFB10, CFD, GNG7, CFB, CEBPG, CNPY3, TAP, SAMHD1, C4BPB, POLR3A, COTL1, ECSIT, CSN1S2, CCL11, CHGA, CATHL2, CATHL3, CCR5, EBD, CD40LG, SERPINF2, CATHL6, CXCL16, F2, PYY2, CATHL1, PTAFR, CD14, ACVR1	313	223	8785	6.04135	1.0455e-20	2.09099e-21	7.78433e-21
GOTERM_BP_FAT	GO:0048584~positive regulation of response to stimulus	35	0.68614	7.67523e-23	C7, TNF, ADORA3, ADORA2B, FAM175A, STAT5A, EDN2, C6, STAT5B, CACNB3, ADA, TNFRSF1A, FCN2, CFH, CFD, TRAF6, POLR3F, ADAM10, THEMIS, CFB, CEBPG, C4BPB, POLR3C, POLR3D, UBE2N, PSEN1, PLCG1, FYN, PSEN2, BRE, FABP4, GHRL, CD79A, HSPD1, SASH3	313	114	8785	8.61709	1.80598e-19	3.00997e-20	1.34466e-19
GOTERM_BP_FAT	GO:0045321~leukocyte activation	32	0.627328	1.71002e-20	SBNO2, CPLX2, ADORA3, CD8A, STAT5A, EDN2, STAT5B, FKBP1B, ADA, CTNNB1, FAS, TRAF6, DPP4, ERCC1, EGR1, ADAM10, CD3D, THEMIS, SWAP70, CEBPG, SMAD2, CD40, VAV1, CCND3, PSEN1, CD40LG, FYN, VAMP7, PSEN2, AICDA, CD79A, HSPD1	313	107	8785	8.3939	4.02367e-17	5.74811e-18	2.99586e-17
GOTERM_BP_FAT	GO:0001775~cell activation	34	0.666536	2.33264e-20	SBNO2, CPLX2, ADORA3, CD8A, STAT5A, EDN2, STAT5B, FKBP1B, ADA, CTNNB1, BLOC1S3, FAS, TRAF6, DPP4, ERCC1, EGR1, ADAM10, CD3D, THEMIS, SWAP70, CEBPG, SMAD2, CD40, VAV1, PSEN1, CCND3, CD40LG, FYN, VAMP7, F2, PSEN2, AICDA, CD79A, HSPD1	313	125	8785	7.63425	5.4887e-17	6.86087e-18	4.08665e-17
GOTERM_BP_FAT	GO:0006955~immune response	48	0.940992	6.83894e-19	TNFAIP8L2, C7, SBNO2, CPLX2, CCL3, TNF, CCL2, ADORA3, CD8A, C6, TFE3, PGLYRP1, CCL5, CXCL11, ADA, CXCL10, TNFRSF1A, TMEM173, CCL20, FCN2, CFH, FAS, CFD, TRAF6, PTX3, ERCC1, SWAP70, THEMIS, CFB, CEBPG, CNPY3, SAMHD1, C4BPB, POLR3A, ECSIT, VAV1, FOXP1, CCL11, CHGA, PSEN1, CD40LG, CXCL16, VAMP7, PSEN2, AICDA, CD79A, HSPD1, CD14	313	293	8785	4.59802	1.6092e-15	1.788e-16	1.19814e-15
GOTERM_BP_FAT	GO:0051240~positive regulation of multicellular organismal process	30	0.58812	9.90299e-19	ADORA3, TNF, ADORA2B, DRD2, STAT5A, EDN2, SLC6A3, STAT5B, ADA, ADRB3, TRAF6, FGF2, BMP4, POLR3F, ATP1A1, POLR3A, CD40, POLR3C, TRADD, POLR3D, ADRB2, ADRB1, PSEN1, CHRM3, CD40LG, PSEN2, F2, HSPD1, SASH3, ACVR1	313	104	8785	8.09628	2.33017e-15	2.33017e-16	1.73495e-15
GOTERM_BP_FAT	GO:0002684~positive regulation of immune system process	33	0.646932	1.44901e-18	C7, ADORA3, ADORA2B, STAT5A, EDN2, C6, STAT5B, CACNB3, ADA, BLOC1S3, FCN2, CFH, CFD, TRAF6, CD5, POLR3F, ADAM10, THEMIS, CFB, C4BPB, CD40, SOCS5, POLR3C, FOXP1, POLR3D, UBE2N, PSEN1, PLCG1, FYN, PSEN2, CD79A, HSPD1, SASH3	313	132	8785	7.01677	3.40952e-15	3.09956e-16	2.53858e-15
GOTERM_BP_FAT	GO:0050778~positive regulation of immune response	24	0.470496	9.20432e-16	POLR3F, C7, CFB, THEMIS, STAT5A, C6, STAT5B, CACNB3, C4BPB, POLR3C, ADA, POLR3D, UBE2N, PLCG1, PSEN1, FYN, FCN2, PSEN2, CFH, CD79A, HSPD1, CFD, TRAF6, SASH3	313	77	8785	8.74818	2.08988e-12	1.74194e-13	1.55431e-12
GOTERM_BP_FAT	GO:0002520~immune system development	30	0.58812	9.68837e-16	TNF, CD8A, STAT5A, PPARG, STAT5B, ADA, CTNNB1, SBDS, TCEA1, FAS, TRAF6, ERCC1, EPO, EGR1, BMP4, CD3D, THEMIS, SWAP70, TGFBR1, CEBPG, FOXP1, DNASE2, PSEN1, CD40LG, PSEN2, AHSP, SLC25A38, AICDA, CD79A, HSPD1	313	131	8785	6.42758	2.35112e-12	1.80855e-13	1.75415e-12
GOTERM_BP_FAT	GO:0046649~lymphocyte activation	25	0.4901	2.68195e-15	CD8A, STAT5A, STAT5B, FKBP1B, ADA, CTNNB1, FAS, ERCC1, DPP4, EGR1, CD3D, THEMIS, SWAP70, CEBPG, SMAD2, CD40, VAV1, CCND3, PSEN1, FYN, CD40LG, PSEN2, AICDA, CD79A, HSPD1	313	89	8785	7.88401	6.26965e-12	4.47864e-13	4.66294e-12
GOTERM_BP_FAT	GO:0010941~regulation of cell death	42	0.823368	4.57333e-14	TNF, CCL2, STAT5A, STAT5B, RBM5, BCL2L2, SFN, ADA, KCNIP3, SERINC3, CASP4, CDKN2D, PPP2CB, DAD1, PIK3CA, FAS, TRAF6, FGF2, CD5, RASA1, ERCC1, BMP4, BCL2L14, TGFBR1, TMBIM6, CEBPG, BCL2A1, CIDEB, SMAD2, BIRC5, CTNNA1, STK4, TRADD, HSP90B1, VCP, PSEN1, CD40LG, PSEN2, GHRL, HSPD1, PRNP, ACVR1	313	299	8785	3.94253	1.07629e-10	7.17526e-12	8.01359e-11
GOTERM_BP_FAT	GO:0002252~immune effector process	21	0.411684	1.80291e-13	C7, CPLX2, ADORA3, CD8A, CFB, SWAP70, C6, CEBPG, SAMHD1, C4BPB, FOXP1, CD40LG, VAMP7, FCN2, CFH, AICDA, HSPD1, FAS, CFD, PTX3, ERCC1	313	70	8785	8.42013	4.24246e-10	2.65155e-11	3.15881e-10
GOTERM_BP_FAT	GO:0043067~regulation of programmed cell death	41	0.803764	1.97183e-13	TNF, CCL2, STAT5A, STAT5B, RBM5, BCL2L2, SFN, ADA, KCNIP3, SERINC3, CASP4, CDKN2D, PPP2CB, DAD1, PIK3CA, FAS, TRAF6, FGF2, CD5, RASA1, ERCC1, BCL2L14, TGFBR1, TMBIM6, CEBPG, BCL2A1, CIDEB, SMAD2, BIRC5, CTNNA1, STK4, TRADD, HSP90B1, VCP, PSEN1, CD40LG, PSEN2, GHRL, HSPD1, PRNP, ACVR1	313	298	8785	3.86158	4.63954e-10	2.72914e-11	3.45446e-10
GOTERM_BP_FAT	GO:0048534~hemopoietic or lymphoid organ development	26	0.509704	5.35898e-13	TNF, CD8A, STAT5A, PPARG, STAT5B, ADA, CTNNB1, SBDS, TCEA1, FAS, TRAF6, ERCC1, EPO, BMP4, EGR1, CD3D, THEMIS, CEBPG, TGFBR1, DNASE2, PSEN1, CD40LG, PSEN2, AHSP, SLC25A38, CD79A	313	121	8785	6.03095	1.26098e-09	7.00546e-11	9.38871e-10
GOTERM_BP_FAT	GO:0042981~regulation of apoptosis	40	0.78416	6.66106e-13	TNF, CCL2, STAT5A, STAT5B, RBM5, BCL2L2, SFN, ADA, KCNIP3, SERINC3, CASP4, CDKN2D, PPP2CB, DAD1, PIK3CA, FAS, TRAF6, CD5, RASA1, ERCC1, BCL2L14, TGFBR1, TMBIM6, CEBPG, BCL2A1, CIDEB, SMAD2, BIRC5, CTNNA1, STK4, TRADD, HSP90B1, VCP, PSEN1, CD40LG, PSEN2, GHRL, HSPD1, PRNP, ACVR1	313	295	8785	3.80571	1.56741e-09	8.24955e-11	1.16703e-09
GOTERM_BP_FAT	GO:0006954~inflammatory response	24	0.470496	1.03757e-12	C7, CCL3, TNF, ADORA3, CFB, C6, TAC1, C4BPB, CCL5, CXCL11, CXCL10, CCL11, TNFRSF1A, CCL20, CD40LG, SERPINF2, SAA1, FCN2, F2, CFH, CFD, CD14, PTAFR, ACVR1	313	104	8785	6.47702	2.44151e-09	1.22075e-10	1.81785e-09
GOTERM_BP_FAT	GO:0030097~hemopoiesis	24	0.470496	2.41397e-12	EGR1, BMP4, TNF, CD3D, CD8A, THEMIS, STAT5A, CEBPG, PPARG, STAT5B, ADA, CTNNB1, DNASE2, PSEN1, CD40LG, PSEN2, AHSP, SLC25A38, TCEA1, CD79A, FAS, TRAF6, ERCC1, EPO	313	108	8785	6.23713	5.68004e-09	2.70478e-10	4.22912e-09
GOTERM_BP_FAT	GO:0002253~activation of immune response	17	0.333268	2.42715e-12	C7, CFB, THEMIS, C6, CACNB3, C4BPB, UBE2N, PLCG1, PSEN1, FYN, FCN2, PSEN2, CFH, CD79A, HSPD1, CFD, TRAF6	313	47	8785	10.1519	5.71113e-09	2.59597e-10	4.25227e-09
GOTERM_BP_FAT	GO:0042110~T cell activation	17	0.333268	1.58802e-10	EGR1, CD3D, CD8A, THEMIS, STAT5A, STAT5B, SMAD2, FKBP1B, VAV1, CTNNB1, PSEN1, CCND3, FYN, PSEN2, HSPD1, FAS, DPP4	313	60	8785	7.95234	3.7366e-07	1.62461e-08	2.78212e-07
GOTERM_BP_FAT	GO:0002521~leukocyte differentiation	17	0.333268	2.08431e-10	EGR1, TNF, CD3D, CD8A, THEMIS, CEBPG, STAT5A, PPARG, STAT5B, ADA, CTNNB1, PSEN1, CD40LG, PSEN2, CD79A, FAS, TRAF6	313	61	8785	7.82198	4.90437e-07	2.04349e-08	3.65159e-07
GOTERM_BP_FAT	GO:0045087~innate immune response	17	0.333268	2.08431e-10	TNFAIP8L2, C7, CFB, CEBPG, C6, CNPY3, SAMHD1, POLR3A, C4BPB, ECSIT, TNFRSF1A, TMEM173, CHGA, CXCL16, FCN2, CFH, CFD	313	61	8785	7.82198	4.90437e-07	2.04349e-08	3.65159e-07
GOTERM_BP_FAT	GO:0009617~response to bacterium	19	0.372476	1.25794e-09	TNF, CCL2, PGLYRP1, ADH5, TAP, CSN1S2, DEFB5, TNFRSF1A, CATHL2, CHGA, DEFB7, CATHL3, EBD, CATHL6, DEFB10, PYY2, CATHL1, CD14, PTAFR	313	88	8785	6.05994	2.95993e-06	1.18397e-07	2.20384e-06
GOTERM_BP_FAT	GO:0043066~negative regulation of apoptosis	24	0.470496	1.45723e-09	TNF, CCL2, TGFBR1, TMBIM6, STAT5A, STAT5B, BIRC5, CTNNA1, ADA, HSP90B1, CASP4, CD40LG, CDKN2D, PSEN2, PPP2CB, DAD1, GHRL, PIK3CA, HSPD1, FAS, PRNP, RASA1, ERCC1, ACVR1	313	146	8785	4.61377	3.42885e-06	1.31879e-07	2.55298e-06
GOTERM_BP_FAT	GO:0060548~negative regulation of cell death	24	0.470496	1.91748e-09	TNF, CCL2, TGFBR1, TMBIM6, STAT5A, STAT5B, BIRC5, CTNNA1, ADA, HSP90B1, CASP4, CD40LG, CDKN2D, PSEN2, PPP2CB, DAD1, GHRL, PIK3CA, HSPD1, FAS, PRNP, RASA1, ERCC1, ACVR1	313	148	8785	4.55142	4.51181e-06	1.67104e-07	3.35931e-06
GOTERM_BP_FAT	GO:0043069~negative regulation of programmed cell death	24	0.470496	1.91748e-09	TNF, CCL2, TGFBR1, TMBIM6, STAT5A, STAT5B, BIRC5, CTNNA1, ADA, HSP90B1, CASP4, CD40LG, CDKN2D, PSEN2, PPP2CB, DAD1, GHRL, PIK3CA, HSPD1, FAS, PRNP, RASA1, ERCC1, ACVR1	313	148	8785	4.55142	4.51181e-06	1.67104e-07	3.35931e-06
GOTERM_BP_FAT	GO:0009611~response to wounding	26	0.509704	2.26827e-09	C7, CCL3, TNF, ADORA3, CFB, C6, TAC1, C4BPB, CCL5, CXCL11, CXCL10, CCL11, FNTB, TNFRSF1A, CCL20, BLOC1S3, CD40LG, SERPINF2, SAA1, FCN2, F2, CFH, CFD, CD14, PTAFR, ACVR1	313	175	8785	4.16997	5.33722e-06	1.90615e-07	3.97388e-06
GOTERM_BP_FAT	GO:0002443~leukocyte mediated immunity	14	0.274456	2.9244e-09	C7, CPLX2, ADORA3, CD8A, SWAP70, CEBPG, C6, C4BPB, CD40LG, VAMP7, AICDA, HSPD1, FAS, ERCC1	313	45	8785	8.73198	6.88109e-06	2.3728e-07	5.12338e-06
GOTERM_BP_FAT	GO:0042742~defense response to bacterium	15	0.29406	4.43972e-09	TNF, PGLYRP1, TAP, CSN1S2, TNFRSF1A, DEFB5, CATHL2, CHGA, DEFB7, CATHL3, EBD, CATHL6, DEFB10, PYY2, CATHL1	313	55	8785	7.65466	1.04466e-05	3.48222e-07	7.77814e-06
GOTERM_BP_FAT	GO:0002764~immune response-regulating signal transduction	11	0.215644	3.03998e-08	UBE2N, PSEN1, PLCG1, THEMIS, FYN, PSEN2, CACNB3, CD79A, HSPD1, CD40, TRAF6	313	29	8785	10.6461	7.15281e-05	2.30744e-06	5.32587e-05
GOTERM_BP_FAT	GO:0002768~immune response-regulating cell surface receptor signaling pathway	10	0.19604	4.22287e-08	UBE2N, PSEN1, PLCG1, THEMIS, FYN, PSEN2, CACNB3, CD79A, CD40, TRAF6	313	23	8785	12.2031	9.93591e-05	3.10512e-06	7.39823e-05
GOTERM_BP_FAT	GO:0043085~positive regulation of catalytic activity	22	0.431288	5.78533e-08	TNF, ADORA2B, DRD2, TGFBR1, EDN2, SMAD2, PDE6G, UBE2N, AGTR1, ADRB3, VDR, ADRB2, CCND1, ADRB1, CCND3, VCP, PSEN1, PSEN2, GHRL, HSPD1, TRAF6, FGF2	313	149	8785	4.14413	0.00013612	4.12511e-06	0.000101356
GOTERM_BP_FAT	GO:0050851~antigen receptor-mediated signaling pathway	9	0.176436	7.42729e-08	UBE2N, PSEN1, PLCG1, THEMIS, FYN, PSEN2, CACNB3, CD79A, TRAF6	313	18	8785	14.0335	0.000174749	5.14011e-06	0.000130122
GOTERM_BP_FAT	GO:0032101~regulation of response to external stimulus	15	0.29406	8.27529e-08	SBNO2, ADAM10, ADORA3, ADORA2B, DRD2, EDN2, SLC6A3, STAT5A, STAT5B, ADA, TNFRSF1A, F2, FABP4, GHRL, NT5E	313	68	8785	6.19127	0.000194699	5.56334e-06	0.000144978
GOTERM_BP_FAT	GO:0001817~regulation of cytokine production	17	0.333268	1.39471e-07	POLR3F, TNF, ADORA2B, STAT5A, CEBPG, PPARG, STAT5B, POLR3A, SMAD2, CD40, POLR3C, POLR3D, CD40LG, GHRL, HSPD1, TRAF6, SASH3	313	93	8785	5.13054	0.000328121	9.11593e-06	0.000244345
GOTERM_BP_FAT	GO:0050852~T cell receptor signaling pathway	8	0.156832	1.84626e-07	UBE2N, PSEN1, PLCG1, THEMIS, FYN, PSEN2, CACNB3, TRAF6	313	14	8785	16.0383	0.000434331	1.17412e-05	0.000323455
GOTERM_BP_FAT	GO:0002526~acute inflammatory response	12	0.235248	1.97937e-07	C7, ADORA3, CFB, SERPINF2, SAA1, C6, FCN2, F2, CFH, C4BPB, CFD, ACVR1	313	43	8785	7.83268	0.000465638	1.22564e-05	0.000346775
GOTERM_BP_FAT	GO:0044093~positive regulation of molecular function	23	0.450892	2.00107e-07	TNF, ADORA2B, DRD2, TGFBR1, EDN2, SMAD2, PDE6G, UBE2N, AGTR1, ADRB3, VDR, ADRB2, CCND1, ADRB1, CCND3, CALM, VCP, PSEN1, PSEN2, GHRL, HSPD1, TRAF6, FGF2	313	174	8785	3.71002	0.000470742	1.20731e-05	0.000350576
GOTERM_BP_FAT	GO:0002757~immune response-activating signal transduction	10	0.19604	2.13564e-07	UBE2N, PSEN1, PLCG1, THEMIS, FYN, PSEN2, CACNB3, CD79A, HSPD1, TRAF6	313	27	8785	10.3952	0.00050239	1.25628e-05	0.000374152
GOTERM_BP_FAT	GO:0010033~response to organic substance	24	0.470496	2.34088e-07	EGR1, ADAM10, TNF, DRD2, TGFBR1, STAT5A, SLC6A3, PPARG, DICER1, STAT5B, ADH5, CCL5, FKBP1B, STAT3, AKT1, CCND1, FYN, CXCL16, GHRL, HSPD1, FAS, PPP1R15A, CD14, PTAFR	313	190	8785	3.54532	0.000550658	1.34343e-05	0.000410109
GOTERM_BP_FAT	GO:0009967~positive regulation of signal transduction	19	0.372476	2.94708e-07	BMP4, ADORA3, TNF, CD8A, TGFBR1, ESR1, TRIM13, CD40, CTNNA1, PDE6G, ADA, TRADD, CTNNB1, UBE2N, ADRB3, TNFRSF1A, ADRB2, TRAF6, EPO	313	123	8785	4.33557	0.000693208	1.65105e-05	0.000516311
GOTERM_BP_FAT	GO:0000910~cytokinesis	8	0.156832	3.3568e-07	BBS4, ROCK1, ROCK2, BIRC5, DCTN3, RASA1, SPAST, DSTN	313	15	8785	14.9691	0.000789542	1.83685e-05	0.000588091
GOTERM_BP_FAT	GO:0007610~behavior	22	0.431288	4.18928e-07	BBS4, CCL3, PRLHR, CCL2, DRD2, SLC6A3, EDN2, TBCE, CCL5, CXCL11, STAT3, KCNIP3, CXCL10, CCL11, EDNRB, SBDS, CCL20, PSEN1, CXCL16, PSEN2, PTAFR, GNG7	313	167	8785	3.69746	0.000985251	2.24029e-05	0.000733935
GOTERM_BP_FAT	GO:0002429~immune response-activating cell surface receptor signaling pathway	9	0.176436	4.79161e-07	UBE2N, PSEN1, PLCG1, THEMIS, FYN, PSEN2, CACNB3, CD79A, TRAF6	313	22	8785	11.482	0.00112683	2.50545e-05	0.000839459
GOTERM_BP_FAT	GO:0050727~regulation of inflammatory response	10	0.19604	5.93285e-07	TNFRSF1A, SBNO2, ADORA3, ADORA2B, STAT5A, STAT5B, FABP4, GHRL, NT5E, ADA	313	30	8785	9.3557	0.00139503	3.03473e-05	0.0010394
GOTERM_BP_FAT	GO:0010647~positive regulation of cell communication	19	0.372476	6.10005e-07	BMP4, ADORA3, TNF, CD8A, TGFBR1, ESR1, TRIM13, CD40, CTNNA1, PDE6G, ADA, TRADD, CTNNB1, UBE2N, ADRB3, TNFRSF1A, ADRB2, TRAF6, EPO	313	129	8785	4.13391	0.00143431	3.05387e-05	0.00106869
GOTERM_BP_FAT	GO:0030098~lymphocyte differentiation	12	0.235248	6.63253e-07	EGR1, CD3D, CD8A, CD40LG, THEMIS, STAT5A, CEBPG, STAT5B, CD79A, FAS, ADA, CTNNB1	313	48	8785	7.01677	0.00155942	3.25127e-05	0.00116198
GOTERM_BP_FAT	GO:0002449~lymphocyte mediated immunity	11	0.215644	9.08297e-07	C7, CD8A, CD40LG, SWAP70, C6, CEBPG, C4BPB, AICDA, FAS, HSPD1, ERCC1	313	40	8785	7.71845	0.00213494	4.36159e-05	0.00159128
GOTERM_BP_FAT	GO:0002460~adaptive immune response based on somatic recombination of immune receptors built from immunoglobulin superfamily domains	11	0.215644	9.08297e-07	C7, CD8A, CD40LG, SWAP70, C6, C4BPB, AICDA, FAS, HSPD1, TRAF6, ERCC1	313	40	8785	7.71845	0.00213494	4.36159e-05	0.00159128
GOTERM_BP_FAT	GO:0002250~adaptive immune response	11	0.215644	9.08297e-07	C7, CD8A, CD40LG, SWAP70, C6, C4BPB, AICDA, FAS, HSPD1, TRAF6, ERCC1	313	40	8785	7.71845	0.00213494	4.36159e-05	0.00159128
GOTERM_BP_FAT	GO:0019221~cytokine-mediated signaling pathway	9	0.176436	1.47622e-06	TNFRSF1A, TNF, EDN2, STAT5A, STAT5B, RQCD1, SOCS5, COMMD7, STAT3	313	25	8785	10.1042	0.00346751	6.94684e-05	0.00258622
GOTERM_BP_FAT	GO:0030099~myeloid cell differentiation	11	0.215644	1.48013e-06	DNASE2, BMP4, TNF, PSEN1, CEBPG, PPARG, PSEN2, SLC25A38, TCEA1, TRAF6, EPO	313	42	8785	7.35091	0.00347668	6.82867e-05	0.00259307
GOTERM_BP_FAT	GO:0042330~taxis	12	0.235248	1.90883e-06	CCL11, EDNRB, CCL3, SBDS, CCL2, CCL20, EDN2, CXCL16, CCL5, CXCL11, PTAFR, CXCL10	313	53	8785	6.35481	0.0044814	8.63707e-05	0.0033441
GOTERM_BP_FAT	GO:0006935~chemotaxis	12	0.235248	1.90883e-06	CCL11, EDNRB, CCL3, SBDS, CCL2, CCL20, EDN2, CXCL16, CCL5, CXCL11, PTAFR, CXCL10	313	53	8785	6.35481	0.0044814	8.63707e-05	0.0033441
GOTERM_BP_FAT	GO:0031349~positive regulation of defense response	10	0.19604	1.91836e-06	TNFRSF1A, POLR3F, ADORA3, ADORA2B, STAT5A, STAT5B, FABP4, HSPD1, POLR3C, POLR3D	313	34	8785	8.25503	0.00450373	8.51644e-05	0.00336081
GOTERM_BP_FAT	GO:0006959~humoral immune response	9	0.176436	2.06701e-06	C7, TNF, CFB, C6, FCN2, TFE3, CFH, C4BPB, CFD	313	26	8785	9.71553	0.00485188	9.00642e-05	0.00362123
GOTERM_BP_FAT	GO:0007626~locomotory behavior	16	0.313664	2.12548e-06	CCL3, CCL2, DRD2, SLC6A3, EDN2, TBCE, CCL5, CXCL11, CXCL10, CCL11, EDNRB, SBDS, CCL20, CXCL16, PTAFR, GNG7	313	100	8785	4.49073	0.00498878	9.09281e-05	0.00372367
GOTERM_BP_FAT	GO:0042592~homeostatic process	32	0.627328	2.65424e-06	BBS4, DRD2, STAT5A, EDN2, STAT5B, PPARG, TAC1, FKBP1B, CTNNB1, VDR, EDNRB, AGTR1, ADRB3, TCEA1, FAS, RTEL1, EPO, BMP4, CCKBR, CEBPG, STAT3, DNASE2, ADRB2, TXNDC11, ADRB1, PSEN1, F2, SLC25A38, GHRL, FABP4, CLN5, SASH3	313	353	8785	2.54433	0.00622597	0.000111519	0.00464998
GOTERM_BP_FAT	GO:0001819~positive regulation of cytokine production	11	0.215644	2.91889e-06	POLR3F, TNF, ADORA2B, CD40LG, POLR3A, HSPD1, CD40, TRAF6, POLR3C, SASH3, POLR3D	313	45	8785	6.86084	0.00684462	0.000120487	0.0051136
GOTERM_BP_FAT	GO:0010604~positive regulation of macromolecule metabolic process	29	0.568516	3.55798e-06	TNF, FAM175A, STAT5A, TFE3, STAT5B, PPARG, CTNNB1, AKT1, AGTR1, TNFRSF1A, TCEA1, TRAF6, FGF2, EPO, EGR1, BMP4, TGFBR1, CEBPG, RXRG, SMAD2, CD40, UBE2N, CCND1, ADRB2, CCND3, PSEN1, F2, BRE, ACVR1	313	305	8785	2.66867	0.00833701	0.000144334	0.00623321
GOTERM_BP_FAT	GO:0045444~fat cell differentiation	9	0.176436	3.86438e-06	ADRB3, BBS4, ADRB2, CCND1, CTBP2, ADRB1, PPARG, FABP4, SDF4	313	28	8785	9.02157	0.00905169	0.000154105	0.00676997
GOTERM_BP_FAT	GO:0032103~positive regulation of response to external stimulus	9	0.176436	3.86438e-06	TNFRSF1A, ADAM10, ADORA3, ADORA2B, EDN2, STAT5A, STAT5B, FABP4, GHRL	313	28	8785	9.02157	0.00905169	0.000154105	0.00676997
GOTERM_BP_FAT	GO:0060341~regulation of cellular localization	15	0.29406	3.91642e-06	BMP4, ADORA3, TNF, ADORA2B, DRD2, TGFBR1, SMAD2, CD40, FKBP1B, CHGA, CALM, CD40LG, GHRL, TRAF6, FGF2	313	92	8785	4.57616	0.00917301	0.000153577	0.00686112
GOTERM_BP_FAT	GO:0019932~second-messenger-mediated signaling	11	0.215644	4.44782e-06	ADRB3, AGTR1, ADRB2, ADRB1, S1PR1, ADORA2B, DRD2, EDN2, PIK3CA, PI4KB, PTAFR	313	47	8785	6.56889	0.0104112	0.000171555	0.00779205
GOTERM_BP_FAT	GO:0042127~regulation of cell proliferation	27	0.529308	4.70717e-06	TNF, DRD2, STAT5A, EDN2, PPARG, STAT5B, SFN, ADA, CTNNB1, FNTB, VDR, S1PR1, CDKN2D, FGF2, EPO, BMP4, ADAM10, CCKBR, TGFBR1, SMAD2, ESR2, CD40, CTNNA1, FOXP1, GHRL, ATP5A1, SASH3	313	275	8785	2.75568	0.0110149	0.000178629	0.00824638
GOTERM_BP_FAT	GO:0040008~regulation of growth	18	0.352872	5.31127e-06	ADAM10, DRD2, TGFBR1, STAT5A, SLC6A3, STAT5B, SMAD2, SFN, SOCS5, STAT3, ADRB3, ADRB2, ADRB1, CDKN2D, CXCL16, PIK3CA, FGF2, SASH3	313	135	8785	3.74228	0.0124197	0.000198353	0.00930465
GOTERM_BP_FAT	GO:0007242~intracellular signaling cascade	39	0.764556	5.74466e-06	RP1, TNF, ADORA2B, FAM175A, DRD2, STAT5A, EDN2, STAT5B, RAB1B, SFN, VDR, ADRB3, AGTR1, PLCB4, S1PR1, PIK3CA, RHOB, TRAF6, PLCB1, FGF2, ROCK1, ROCK2, TGFBR1, SOCS5, PI4KB, ARHGAP29, STK4, VAV1, PDE6G, STAT3, ADRB2, CCND1, ADRB1, PSEN1, PLCG1, PSEN2, BRE, GHRL, PTAFR	313	498	8785	2.19803	0.0134263	0.000211184	0.0100639
GOTERM_BP_FAT	GO:0010942~positive regulation of cell death	17	0.333268	5.92724e-06	BMP4, TNF, TGFBR1, CEBPG, CIDEB, RBM5, SMAD2, SFN, STK4, TRADD, SERINC3, CASP4, PSEN1, PSEN2, HSPD1, FAS, CD5	313	122	8785	3.91099	0.01385	0.000214544	0.0103837
GOTERM_BP_FAT	GO:0002697~regulation of immune effector process	11	0.215644	6.62716e-06	ADORA3, TNF, ADORA2B, CD40LG, STAT5A, STAT5B, HSPD1, CD40, TRAF6, SASH3, FOXP1	313	49	8785	6.30078	0.0154728	0.000236241	0.0116098
GOTERM_BP_FAT	GO:0010740~positive regulation of protein kinase cascade	13	0.254852	9.90251e-06	UBE2N, TNFRSF1A, ADRB3, ADRB2, ADORA3, TNF, TGFBR1, TRIM13, CD40, TRAF6, TRADD, CTNNB1, EPO	313	74	8785	4.93071	0.0230313	0.000347711	0.0173472
GOTERM_BP_FAT	GO:0051094~positive regulation of developmental process	16	0.313664	1.00016e-05	BMP4, TNF, DRD2, STAT5A, STAT5B, PPARG, SMAD2, SOCS5, ADA, TRADD, CTNNB1, ADRB2, GHRL, FGF2, SASH3, ACVR1	313	113	8785	3.9741	0.0232591	0.000346027	0.0175208
GOTERM_BP_FAT	GO:0051173~positive regulation of nitrogen compound metabolic process	24	0.470496	1.03413e-05	EGR1, BMP4, TNF, ADORA2B, FAM175A, TGFBR1, STAT5A, CEBPG, TFE3, PPARG, STAT5B, RXRG, SMAD2, CD40, CTNNB1, UBE2N, TNFRSF1A, ADRB2, BRE, TCEA1, PTX3, FGF2, EPO, ACVR1	313	236	8785	2.85428	0.0240397	0.000352595	0.0181159
GOTERM_BP_FAT	GO:0019724~B cell mediated immunity	9	0.176436	1.47803e-05	C7, CD40LG, SWAP70, C6, C4BPB, AICDA, FAS, HSPD1, ERCC1	313	33	8785	7.65466	0.0341805	0.000496709	0.0258911
GOTERM_BP_FAT	GO:0002366~leukocyte activation during immune response	7	0.137228	1.69942e-05	CPLX2, SBNO2, ADORA3, PSEN1, VAMP7, PSEN2, ADA	313	17	8785	11.557	0.0391987	0.000563048	0.0297687
GOTERM_BP_FAT	GO:0002263~cell activation during immune response	7	0.137228	1.69942e-05	CPLX2, SBNO2, ADORA3, PSEN1, VAMP7, PSEN2, ADA	313	17	8785	11.557	0.0391987	0.000563048	0.0297687
GOTERM_BP_FAT	GO:0045935~positive regulation of nucleobase, nucleoside, nucleotide and nucleic acid metabolic process	23	0.450892	2.02032e-05	EGR1, BMP4, TNF, ADORA2B, FAM175A, TGFBR1, STAT5A, CEBPG, TFE3, PPARG, STAT5B, RXRG, SMAD2, CD40, CTNNB1, UBE2N, TNFRSF1A, ADRB2, BRE, TCEA1, FGF2, EPO, ACVR1	313	229	8785	2.81897	0.0464263	0.00066004	0.035389
GOTERM_BP_FAT	GO:0043065~positive regulation of apoptosis	16	0.313664	2.08804e-05	TNF, TGFBR1, CEBPG, CIDEB, RBM5, SMAD2, SFN, STK4, TRADD, SERINC3, CASP4, PSEN1, PSEN2, HSPD1, FAS, CD5	313	120	8785	3.74228	0.0479446	0.000672815	0.0365749
GOTERM_BP_FAT	GO:0016447~somatic recombination of immunoglobulin gene segments	6	0.117624	2.11986e-05	CD40LG, SWAP70, AICDA, HSPD1, FOXP1, ERCC1	313	11	8785	15.3093	0.0486573	0.00067384	0.0371324
GOTERM_BP_FAT	GO:0032481~positive regulation of type I interferon production	5	0.09802	2.21283e-05	POLR3F, POLR3A, HSPD1, POLR3C, POLR3D	313	6	8785	23.3892	0.0507362	0.000694006	0.0387605
GOTERM_BP_FAT	GO:0042327~positive regulation of phosphorylation	10	0.19604	2.29627e-05	BMP4, CCND1, TNF, CCND3, PSEN1, TGFBR1, F2, FGF2, GRK1, EPO	313	45	8785	6.23713	0.0525981	0.000710693	0.0402218
GOTERM_BP_FAT	GO:0010562~positive regulation of phosphorus metabolic process	10	0.19604	2.29627e-05	BMP4, CCND1, TNF, CCND3, PSEN1, TGFBR1, F2, FGF2, GRK1, EPO	313	45	8785	6.23713	0.0525981	0.000710693	0.0402218
GOTERM_BP_FAT	GO:0045937~positive regulation of phosphate metabolic process	10	0.19604	2.29627e-05	BMP4, CCND1, TNF, CCND3, PSEN1, TGFBR1, F2, FGF2, GRK1, EPO	313	45	8785	6.23713	0.0525981	0.000710693	0.0402218
GOTERM_BP_FAT	GO:0043068~positive regulation of programmed cell death	16	0.313664	2.30826e-05	TNF, TGFBR1, CEBPG, CIDEB, RBM5, SMAD2, SFN, STK4, TRADD, SERINC3, CASP4, PSEN1, PSEN2, HSPD1, FAS, CD5	313	121	8785	3.71135	0.0528652	0.000705126	0.0404316
GOTERM_BP_FAT	GO:0010605~negative regulation of macromolecule metabolic process	23	0.450892	2.31322e-05	EGR1, BMP4, SBNO2, TNF, CTBP2, PPARG, DICER1, SMAD2, FOXP1, KCNIP3, CTNNB1, VDR, PSEN1, PRDM6, PSEN2, GHRL, FABP4, COMMD7, FGF2, ERCC1, C1D, NR2F1, SMARCA4	313	231	8785	2.79456	0.0529758	0.000697585	0.0405186
GOTERM_BP_FAT	GO:0042113~B cell activation	9	0.176436	2.35482e-05	CD40LG, SWAP70, CEBPG, AICDA, CD79A, HSPD1, CD40, ADA, ERCC1	313	35	8785	7.21725	0.0539025	0.000701142	0.0412472
GOTERM_BP_FAT	GO:0002377~immunoglobulin production	7	0.137228	2.47344e-05	CD40LG, SWAP70, AICDA, FAS, HSPD1, FOXP1, ERCC1	313	18	8785	10.915	0.0565395	0.000727246	0.0433245
GOTERM_BP_FAT	GO:0002440~production of molecular mediator of immune response	7	0.137228	2.47344e-05	CD40LG, SWAP70, AICDA, FAS, HSPD1, FOXP1, ERCC1	313	18	8785	10.915	0.0565395	0.000727246	0.0433245
GOTERM_BP_FAT	GO:0045927~positive regulation of growth	9	0.176436	2.93523e-05	ADAM10, DRD2, TGFBR1, STAT5A, SLC6A3, CXCL16, STAT5B, SFN, SASH3	313	36	8785	7.01677	0.0667359	0.000852316	0.0514112
GOTERM_BP_FAT	GO:0010629~negative regulation of gene expression	19	0.372476	3.18858e-05	EGR1, BMP4, SBNO2, TNF, CTBP2, PPARG, DICER1, SMAD2, FOXP1, KCNIP3, CTNNB1, VDR, PRDM6, FABP4, COMMD7, FGF2, C1D, NR2F1, SMARCA4	313	170	8785	3.13691	0.072283	0.000914564	0.0558475
GOTERM_BP_FAT	GO:0006956~complement activation	7	0.137228	3.50776e-05	C7, CFB, C6, FCN2, CFH, C4BPB, CFD	313	19	8785	10.3405	0.0792245	0.000993952	0.0614362
GOTERM_BP_FAT	GO:0002274~myeloid leukocyte activation	7	0.137228	3.50776e-05	CPLX2, SBNO2, ADAM10, ADORA3, EDN2, VAMP7, TRAF6	313	19	8785	10.3405	0.0792245	0.000993952	0.0614362
GOTERM_BP_FAT	GO:0002541~activation of plasma proteins involved in acute inflammatory response	7	0.137228	3.50776e-05	C7, CFB, C6, FCN2, CFH, C4BPB, CFD	313	19	8785	10.3405	0.0792245	0.000993952	0.0614362
GOTERM_BP_FAT	GO:0010627~regulation of protein kinase cascade	14	0.274456	3.53545e-05	ADORA3, TNF, DRD2, TGFBR1, TRIM13, CD40, TRADD, CTNNB1, UBE2N, ADRB3, TNFRSF1A, ADRB2, TRAF6, EPO	313	97	8785	4.05092	0.0798242	0.000989874	0.061921
GOTERM_BP_FAT	GO:0031327~negative regulation of cellular biosynthetic process	20	0.39208	3.98647e-05	EGR1, SBNO2, TNF, CTBP2, PPARG, ATP1A1, SMAD2, BRCA1, FOXP1, KCNIP3, CTNNB1, VDR, PRDM6, GHRL, FABP4, COMMD7, FGF2, C1D, NR2F1, SMARCA4	313	189	8785	2.97006	0.0895384	0.00110296	0.0698178
GOTERM_BP_FAT	GO:0040014~regulation of multicellular organism growth	9	0.176436	4.45865e-05	ADRB3, ADRB2, ADRB1, DRD2, STAT5A, SLC6A3, STAT5B, PIK3CA, STAT3	313	38	8785	6.64747	0.0995985	0.00121919	0.0780844
GOTERM_BP_FAT	GO:0051605~protein maturation by peptide bond cleavage	9	0.176436	4.45865e-05	C7, PSEN1, CFB, C6, FCN2, PSEN2, CFH, C4BPB, CFD	313	38	8785	6.64747	0.0995985	0.00121919	0.0780844
GOTERM_BP_FAT	GO:0032270~positive regulation of cellular protein metabolic process	12	0.235248	4.72738e-05	BMP4, UBE2N, AKT1, AGTR1, CCND1, TNF, CCND3, PSEN1, TGFBR1, F2, FGF2, EPO	313	73	8785	4.61377	0.105274	0.00127778	0.0827888
GOTERM_BP_FAT	GO:0002699~positive regulation of immune effector process	8	0.156832	5.29853e-05	ADORA3, ADORA2B, STAT5A, STAT5B, HSPD1, TRAF6, SASH3, FOXP1	313	29	8785	7.74265	0.117219	0.00141579	0.0927867
GOTERM_BP_FAT	GO:0016445~somatic diversification of immunoglobulins	6	0.117624	5.56789e-05	CD40LG, SWAP70, AICDA, HSPD1, FOXP1, ERCC1	313	13	8785	12.954	0.122796	0.00147101	0.0975016
GOTERM_BP_FAT	GO:0050729~positive regulation of inflammatory response	6	0.117624	5.56789e-05	TNFRSF1A, ADORA3, ADORA2B, STAT5A, STAT5B, FABP4	313	13	8785	12.954	0.122796	0.00147101	0.0975016
GOTERM_BP_FAT	GO:0009890~negative regulation of biosynthetic process	20	0.39208	6.12864e-05	EGR1, SBNO2, TNF, CTBP2, PPARG, ATP1A1, SMAD2, BRCA1, FOXP1, KCNIP3, CTNNB1, VDR, PRDM6, GHRL, FABP4, COMMD7, FGF2, C1D, NR2F1, SMARCA4	313	195	8785	2.87868	0.134295	0.00160107	0.107316
GOTERM_BP_FAT	GO:0006357~regulation of transcription from RNA polymerase II promoter	23	0.450892	6.45674e-05	EGR1, BMP4, TNF, STAT5A, CEBPG, TFE3, PPARG, STAT5B, RXRG, SMAD2, ECSIT, STAT3, FOXP1, KCNIP3, CTNNB1, VDR, TNFRSF1A, ADRB2, TCEA1, FGF2, EPO, NR2F1, SMARCA4	313	247	8785	2.61353	0.140953	0.00166819	0.113058
GOTERM_BP_FAT	GO:0031401~positive regulation of protein modification process	10	0.19604	6.5355e-05	BMP4, UBE2N, CCND1, TNF, CCND3, PSEN1, TGFBR1, F2, FGF2, EPO	313	51	8785	5.50335	0.142544	0.00167018	0.114437
GOTERM_BP_FAT	GO:0006916~anti-apoptosis	11	0.215644	6.63158e-05	HSP90B1, TNF, CCL2, CD40LG, TGFBR1, STAT5A, CDKN2D, STAT5B, DAD1, PIK3CA, BIRC5	313	63	8785	4.9006	0.14448	0.00167651	0.116118
GOTERM_BP_FAT	GO:0051241~negative regulation of multicellular organismal process	12	0.235248	6.91972e-05	ADRB3, ADRB2, ADRB1, TNF, ADORA2B, DRD2, F2, PPARG, GHRL, ATP1A1, FKBP1B, ADA	313	76	8785	4.43165	0.150261	0.0017307	0.12116
GOTERM_BP_FAT	GO:0045596~negative regulation of cell differentiation	12	0.235248	7.82178e-05	BMP4, CCND1, PSEN1, STAT5A, PRDM6, PPARG, DICER1, STAT5B, SMAD2, SOCS5, CTNNA1, CTNNB1	313	77	8785	4.37409	0.168109	0.00193553	0.136945
GOTERM_BP_FAT	GO:0001934~positive regulation of protein amino acid phosphorylation	9	0.176436	7.93902e-05	BMP4, CCND1, TNF, CCND3, PSEN1, TGFBR1, F2, FGF2, EPO	313	41	8785	6.16107	0.170401	0.00194407	0.138996
GOTERM_BP_FAT	GO:0008217~regulation of blood pressure	9	0.176436	7.93902e-05	ADRB3, EDNRB, ADRB2, ADRB1, DRD2, EDN2, PPARG, ADH5, ATP1A1	313	41	8785	6.16107	0.170401	0.00194407	0.138996
GOTERM_BP_FAT	GO:0045934~negative regulation of nucleobase, nucleoside, nucleotide and nucleic acid metabolic process	18	0.352872	8.0587e-05	EGR1, SBNO2, TNF, CTBP2, PPARG, SMAD2, FOXP1, KCNIP3, CTNNB1, VDR, PRDM6, FABP4, COMMD7, FGF2, ERCC1, C1D, NR2F1, SMARCA4	313	166	8785	3.04342	0.172734	0.00195303	0.14109
GOTERM_BP_FAT	GO:0051247~positive regulation of protein metabolic process	12	0.235248	8.82265e-05	BMP4, UBE2N, AKT1, AGTR1, CCND1, TNF, CCND3, PSEN1, TGFBR1, F2, FGF2, EPO	313	78	8785	4.31801	0.187473	0.00211619	0.154455
GOTERM_BP_FAT	GO:0051172~negative regulation of nitrogen compound metabolic process	18	0.352872	9.36034e-05	EGR1, SBNO2, TNF, CTBP2, PPARG, SMAD2, FOXP1, KCNIP3, CTNNB1, VDR, PRDM6, FABP4, COMMD7, FGF2, ERCC1, C1D, NR2F1, SMARCA4	313	168	8785	3.00719	0.197689	0.00222237	0.163861
GOTERM_BP_FAT	GO:0002208~somatic diversification of immunoglobulins during immune response	5	0.09802	9.75671e-05	CD40LG, SWAP70, AICDA, HSPD1, ERCC1	313	8	8785	17.5419	0.205138	0.00229323	0.170794
GOTERM_BP_FAT	GO:0002204~somatic recombination of immunoglobulin genes during immune response	5	0.09802	9.75671e-05	CD40LG, SWAP70, AICDA, HSPD1, ERCC1	313	8	8785	17.5419	0.205138	0.00229323	0.170794
GOTERM_BP_FAT	GO:0045190~isotype switching	5	0.09802	9.75671e-05	CD40LG, SWAP70, AICDA, HSPD1, ERCC1	313	8	8785	17.5419	0.205138	0.00229323	0.170794
GOTERM_BP_FAT	GO:0016192~vesicle-mediated transport	23	0.450892	9.82859e-05	CPLX2, ACHE, ADORA3, SYNJ1, CLTC, VAV1, ELMO3, ELMO2, RTN3, CTNNB1, ADRB2, GAPVD1, STXBP6, PSEN1, VAMP8, COPB1, VAMP7, TRAPPC6B, TRAPPC5, PTX3, TRAPPC1, SPAST, DNM2	313	254	8785	2.54151	0.206481	0.00228726	0.172052
GOTERM_BP_FAT	GO:0002696~positive regulation of leukocyte activation	11	0.215644	9.96229e-05	ADORA3, ADORA2B, BLOC1S3, STAT5A, STAT5B, SOCS5, HSPD1, CD40, CD5, ADA, SASH3	313	66	8785	4.67785	0.208974	0.00229564	0.17439
GOTERM_BP_FAT	GO:0016064~immunoglobulin mediated immune response	8	0.156832	0.000104253	C7, CD40LG, SWAP70, C6, C4BPB, AICDA, HSPD1, ERCC1	313	32	8785	7.01677	0.217546	0.00237891	0.182488
GOTERM_BP_FAT	GO:0016481~negative regulation of transcription	17	0.333268	0.00011867	EGR1, SBNO2, TNF, CTBP2, PPARG, SMAD2, FOXP1, KCNIP3, CTNNB1, VDR, PRDM6, FABP4, COMMD7, FGF2, C1D, NR2F1, SMARCA4	313	155	8785	3.07833	0.243647	0.00268146	0.207699
GOTERM_BP_FAT	GO:0030900~forebrain development	10	0.19604	0.000120564	BMP4, BBS4, PSEN1, DRD2, FYN, SLC6A3, PSEN2, SMARCA4, NR2F1, CTNNB1	313	55	8785	5.10311	0.24701	0.00269829	0.211011
GOTERM_BP_FAT	GO:0016444~somatic cell DNA recombination	6	0.117624	0.000122506	CD40LG, SWAP70, AICDA, HSPD1, FOXP1, ERCC1	313	15	8785	11.2268	0.250443	0.00271586	0.214406
GOTERM_BP_FAT	GO:0002562~somatic diversification of immune receptors via germline recombination within a single locus	6	0.117624	0.000122506	CD40LG, SWAP70, AICDA, HSPD1, FOXP1, ERCC1	313	15	8785	11.2268	0.250443	0.00271586	0.214406
GOTERM_BP_FAT	GO:0002637~regulation of immunoglobulin production	6	0.117624	0.000122506	TNF, CD40LG, CD40, TRAF6, SASH3, FOXP1	313	15	8785	11.2268	0.250443	0.00271586	0.214406
GOTERM_BP_FAT	GO:0044092~negative regulation of molecular function	13	0.254852	0.000126536	ADRB2, S1PR1, CALM, PSEN1, DRD2, CEBPG, CDKN2D, FABP4, BIRC5, CAND1, SFN, COMMD7, FKBP1B	313	95	8785	3.84076	0.257518	0.00277891	0.221452
GOTERM_BP_FAT	GO:0048589~developmental growth	8	0.156832	0.000128342	BMP4, GINS1, AKT1, SBDS, PSEN1, PSEN2, TBCE, SMARCA4	313	33	8785	6.80414	0.260667	0.00279246	0.224609
GOTERM_BP_FAT	GO:0050867~positive regulation of cell activation	11	0.215644	0.000128931	ADORA3, ADORA2B, BLOC1S3, STAT5A, STAT5B, SOCS5, HSPD1, CD40, CD5, ADA, SASH3	313	68	8785	4.54026	0.261692	0.00277956	0.225639
GOTERM_BP_FAT	GO:0030217~T cell differentiation	8	0.156832	0.000156757	EGR1, CD3D, CD8A, THEMIS, STAT5A, STAT5B, FAS, CTNNB1	313	34	8785	6.60402	0.308491	0.00334783	0.274275
GOTERM_BP_FAT	GO:0002381~immunoglobulin production during immune response	5	0.09802	0.000170715	CD40LG, SWAP70, AICDA, HSPD1, ERCC1	313	9	8785	15.5928	0.330836	0.00361261	0.298662
GOTERM_BP_FAT	GO:0032728~positive regulation of interferon-beta production	4	0.078416	0.00017284	POLR3F, POLR3A, POLR3C, POLR3D	313	4	8785	28.0671	0.334175	0.00362492	0.302375
GOTERM_BP_FAT	GO:0048872~homeostasis of number of cells	10	0.19604	0.000183892	DNASE2, BMP4, STAT5A, CEBPG, STAT5B, SLC25A38, TCEA1, FAS, SASH3, EPO	313	58	8785	4.83915	0.351269	0.00382221	0.321679
GOTERM_BP_FAT	GO:0008015~blood circulation	11	0.215644	0.000186351	ADRB3, EDNRB, ADRB2, ADRB1, ADORA2B, DRD2, EDN2, PPARG, PSEN2, ADH5, ATP1A1	313	71	8785	4.34842	0.355013	0.00383932	0.325975
GOTERM_BP_FAT	GO:0003013~circulatory system process	11	0.215644	0.000186351	ADRB3, EDNRB, ADRB2, ADRB1, ADORA2B, DRD2, EDN2, PPARG, PSEN2, ADH5, ATP1A1	313	71	8785	4.34842	0.355013	0.00383932	0.325975
GOTERM_BP_FAT	GO:0002703~regulation of leukocyte mediated immunity	8	0.156832	0.00019006	ADORA3, ADORA2B, STAT5A, STAT5B, HSPD1, CD40, TRAF6, SASH3	313	35	8785	6.41534	0.360618	0.0038816	0.332452
GOTERM_BP_FAT	GO:0006937~regulation of muscle contraction	7	0.137228	0.000191179	ADRB2, CHRM3, ADORA2B, EDN2, ATP1A1, FKBP1B, ADA	313	25	8785	7.85879	0.3623	0.00387083	0.334407
GOTERM_BP_FAT	GO:0002694~regulation of leukocyte activation	12	0.235248	0.000193994	ADORA3, ADORA2B, BLOC1S3, STAT5A, STAT5B, SOCS5, FAS, HSPD1, CD40, CD5, ADA, SASH3	313	85	8785	3.96241	0.36651	0.00389421	0.339322
GOTERM_BP_FAT	GO:0051301~cell division	14	0.274456	0.000208853	BBS4, PPP1CA, CCND1, RAD21, CCND3, ROCK1, ROCK2, BIRC5, PPP1CC, DCTN3, RASA1, SPAST, ERCC6L, DSTN	313	115	8785	3.41686	0.38828	0.00415643	0.365268
GOTERM_BP_FAT	GO:0051046~regulation of secretion	11	0.215644	0.000209724	CHGA, ADORA3, TNF, ADORA2B, CD40LG, DRD2, GHRL, CD40, TRAF6, FGF2, ADA	313	72	8785	4.28803	0.389533	0.00413873	0.366788
GOTERM_BP_FAT	GO:0002200~somatic diversification of immune receptors	6	0.117624	0.000238057	CD40LG, SWAP70, AICDA, HSPD1, FOXP1, ERCC1	313	17	8785	9.90603	0.428914	0.00465758	0.416244
GOTERM_BP_FAT	GO:0019220~regulation of phosphate metabolic process	18	0.352872	0.00024873	BMP4, TNF, TGFBR1, SFN, PDE6G, FKBP1B, CCND1, CCND3, PSEN1, CDKN2D, PSEN2, F2, GHRL, FABP4, TRAF6, FGF2, GRK1, EPO	313	182	8785	2.77587	0.44308	0.00482579	0.434867
GOTERM_BP_FAT	GO:0051174~regulation of phosphorus metabolic process	18	0.352872	0.00024873	BMP4, TNF, TGFBR1, SFN, PDE6G, FKBP1B, CCND1, CCND3, PSEN1, CDKN2D, PSEN2, F2, GHRL, FABP4, TRAF6, FGF2, GRK1, EPO	313	182	8785	2.77587	0.44308	0.00482579	0.434867
GOTERM_BP_FAT	GO:0051050~positive regulation of transport	11	0.215644	0.000263902	BMP4, ADORA3, TNF, ADORA2B, CALM, DRD2, TGFBR1, F2, GHRL, SMAD2, PTX3	313	74	8785	4.17214	0.462616	0.00507758	0.461335
GOTERM_BP_FAT	GO:0032479~regulation of type I interferon production	5	0.09802	0.000276586	POLR3F, POLR3A, HSPD1, POLR3C, POLR3D	313	10	8785	14.0335	0.478422	0.00527786	0.483457
GOTERM_BP_FAT	GO:0045597~positive regulation of cell differentiation	12	0.235248	0.000292703	BMP4, DRD2, STAT5A, PPARG, STAT5B, SMAD2, SOCS5, FGF2, ADA, SASH3, ACVR1, CTNNB1	313	89	8785	3.78433	0.497837	0.00553968	0.511561
GOTERM_BP_FAT	GO:0050865~regulation of cell activation	12	0.235248	0.000292703	ADORA3, ADORA2B, BLOC1S3, STAT5A, STAT5B, SOCS5, FAS, HSPD1, CD40, CD5, ADA, SASH3	313	89	8785	3.78433	0.497837	0.00553968	0.511561
GOTERM_BP_FAT	GO:0045088~regulation of innate immune response	7	0.137228	0.000300944	POLR3F, STAT5A, STAT5B, SAMHD1, HSPD1, POLR3C, POLR3D	313	27	8785	7.27665	0.507483	0.00564979	0.525928
GOTERM_BP_FAT	GO:0010558~negative regulation of macromolecule biosynthetic process	18	0.352872	0.000322014	EGR1, SBNO2, TNF, CTBP2, PPARG, SMAD2, FOXP1, KCNIP3, CTNNB1, VDR, PRDM6, GHRL, FABP4, COMMD7, FGF2, C1D, NR2F1, SMARCA4	313	186	8785	2.71617	0.531313	0.00599639	0.562652
GOTERM_BP_FAT	GO:0012502~induction of programmed cell death	11	0.215644	0.000329333	SERINC3, TNF, CASP4, TGFBR1, CEBPG, CIDEB, SMAD2, SFN, FAS, CD5, TRADD	313	76	8785	4.06234	0.539318	0.00608415	0.575406
GOTERM_BP_FAT	GO:0006917~induction of apoptosis	11	0.215644	0.000329333	SERINC3, TNF, CASP4, TGFBR1, CEBPG, CIDEB, SMAD2, SFN, FAS, CD5, TRADD	313	76	8785	4.06234	0.539318	0.00608415	0.575406
GOTERM_BP_FAT	GO:0008284~positive regulation of cell proliferation	16	0.313664	0.000340167	ADAM10, TNF, CCKBR, DRD2, TGFBR1, EDN2, STAT5A, STAT5B, CD40, ADA, FOXP1, FNTB, S1PR1, FGF2, SASH3, EPO	313	153	8785	2.93512	0.550918	0.00623477	0.594282
GOTERM_BP_FAT	GO:0030155~regulation of cell adhesion	10	0.19604	0.0003498	CHGA, ADAM10, S1PR1, TNF, STAT5A, STAT5B, VAV1, DPP4, ADA, RASA1	313	63	8785	4.45509	0.560985	0.00636125	0.611062
GOTERM_BP_FAT	GO:0009891~positive regulation of biosynthetic process	22	0.431288	0.000369471	EGR1, BMP4, TNF, ADORA2B, TGFBR1, STAT5A, CEBPG, TFE3, PPARG, STAT5B, RXRG, SMAD2, CTNNB1, TNFRSF1A, ADRB2, F2, TCEA1, PTX3, TRAF6, FGF2, EPO, ACVR1	313	260	8785	2.37491	0.58085	0.00666634	0.645321
GOTERM_BP_FAT	GO:0051052~regulation of DNA metabolic process	8	0.156832	0.000384845	UBE2N, FAM175A, CEBPG, BRE, CD40, RTEL1, ERCC1, EPO	313	39	8785	5.75735	0.595747	0.00689	0.672087
GOTERM_BP_FAT	GO:0045933~positive regulation of muscle contraction	4	0.078416	0.000420718	CHRM3, EDN2, ATP1A1, ADA	313	5	8785	22.4537	0.628482	0.00747312	0.734518
GOTERM_BP_FAT	GO:0002027~regulation of heart rate	5	0.09802	0.000422521	ADRB1, DRD2, EDN2, FKBP1B, ADA	313	11	8785	12.7578	0.630056	0.00744883	0.737656
GOTERM_BP_FAT	GO:0001659~temperature homeostasis	5	0.09802	0.000422521	ADRB3, ADRB2, ADRB1, DRD2, STAT3	313	11	8785	12.7578	0.630056	0.00744883	0.737656
GOTERM_BP_FAT	GO:0051336~regulation of hydrolase activity	15	0.29406	0.000436123	TNF, DRD2, ASAP1, BIRC5, SMAD2, SFN, VAV1, FKBP1B, AGTR1, VCP, CDKN2D, ACAP1, HSPD1, TBC1D1, TBC1D2	313	140	8785	3.00719	0.641713	0.00763059	0.761317
GOTERM_BP_FAT	GO:0016485~protein processing	9	0.176436	0.000445284	C7, PSEN1, CFB, C6, FCN2, PSEN2, CFH, C4BPB, CFD	313	52	8785	4.85777	0.649357	0.0077328	0.77725
GOTERM_BP_FAT	GO:0042325~regulation of phosphorylation	17	0.333268	0.000449228	BMP4, TNF, TGFBR1, SFN, PDE6G, CCND1, PSEN1, CCND3, CDKN2D, PSEN2, F2, GHRL, FABP4, TRAF6, FGF2, GRK1, EPO	313	174	8785	2.74219	0.652597	0.00774391	0.784109
GOTERM_BP_FAT	GO:0048871~multicellular organismal homeostasis	8	0.156832	0.000452498	ADRB3, BBS4, ADRB2, ADRB1, DRD2, SASH3, STAT3, CTNNB1	313	40	8785	5.61342	0.655261	0.00774336	0.789795
GOTERM_BP_FAT	GO:0051223~regulation of protein transport	8	0.156832	0.000529314	BMP4, TNF, GAPVD1, CD40LG, TGFBR1, SMAD2, CD40, TRAF6	313	41	8785	5.47651	0.712291	0.00898695	0.923286
GOTERM_BP_FAT	GO:0045859~regulation of protein kinase activity	13	0.254852	0.000549965	TNF, TGFBR1, SFN, PDE6G, CCND1, PSEN1, CCND3, CDKN2D, PSEN2, FABP4, GHRL, TRAF6, FGF2	313	111	8785	3.28714	0.725944	0.00926918	0.959144
GOTERM_BP_FAT	GO:0008283~cell proliferation	13	0.254852	0.000549965	BMP4, GINS1, SBDS, CCND3, PSEN1, CD40LG, FYN, BCL2L2, CD79A, SFN, HSPD1, FKBP1B, ERCC1	313	111	8785	3.28714	0.725944	0.00926918	0.959144
GOTERM_BP_FAT	GO:0009057~macromolecule catabolic process	25	0.4901	0.000581621	ADAM10, UBE4A, USP4, PGLYRP1, SOCS5, UBE2B, BRCA1, UBE2N, DNASE2, AKT1, HSP90B1, PYGM, VCP, PSEN1, UBA1, PSMA4, PSEN2, PPP2CB, USP37, CAND1, USP10, RNF34, USP33, TRIP12, ERCC1	313	327	8785	2.1458	0.745626	0.00973057	1.01409
GOTERM_BP_FAT	GO:0006940~regulation of smooth muscle contraction	5	0.09802	0.000616138	ADRB2, CHRM3, ADORA2B, EDN2, ADA	313	12	8785	11.6946	0.765481	0.0102325	1.07396
GOTERM_BP_FAT	GO:0043009~chordate embryonic development	16	0.313664	0.000626317	GINS1, BMP4, BBS4, ADAM10, TGFBR1, C6, ADA, BRCA1, SBDS, PLCG1, PSEN1, PSEN2, DAD1, TRAF6, SMARCA4, ACVR1	313	162	8785	2.77206	0.771035	0.0103279	1.09161
GOTERM_BP_FAT	GO:0051604~protein maturation	9	0.176436	0.000656909	C7, PSEN1, CFB, C6, FCN2, PSEN2, CFH, C4BPB, CFD	313	55	8785	4.5928	0.786947	0.0107544	1.14465
GOTERM_BP_FAT	GO:0006974~response to DNA damage stimulus	16	0.313664	0.000668114	SGK1, FAM175A, SFN, UBE2B, BRCA1, UBE2N, CCND1, RAD21, EYA2, VCP, PSEN1, CDKN2D, BRE, ERCC1, RTEL1, CIB1	313	163	8785	2.75505	0.792495	0.0108614	1.16406
GOTERM_BP_FAT	GO:0009792~embryonic development ending in birth or egg hatching	16	0.313664	0.000668114	GINS1, BMP4, BBS4, ADAM10, TGFBR1, C6, ADA, BRCA1, SBDS, PLCG1, PSEN1, PSEN2, DAD1, TRAF6, SMARCA4, ACVR1	313	163	8785	2.75505	0.792495	0.0108614	1.16406
GOTERM_BP_FAT	GO:0046651~lymphocyte proliferation	6	0.117624	0.000696408	CCND3, CD40LG, FYN, CD79A, HSPD1, FKBP1B	313	21	8785	8.01917	0.805868	0.0112413	1.21308
GOTERM_BP_FAT	GO:0007187~G-protein signaling, coupled to cyclic nucleotide second messenger	6	0.117624	0.000696408	ADRB3, ADRB2, ADRB1, S1PR1, ADORA2B, DRD2	313	21	8785	8.01917	0.805868	0.0112413	1.21308
GOTERM_BP_FAT	GO:0070661~leukocyte proliferation	6	0.117624	0.000696408	CCND3, CD40LG, FYN, CD79A, HSPD1, FKBP1B	313	21	8785	8.01917	0.805868	0.0112413	1.21308
GOTERM_BP_FAT	GO:0032943~mononuclear cell proliferation	6	0.117624	0.000696408	CCND3, CD40LG, FYN, CD79A, HSPD1, FKBP1B	313	21	8785	8.01917	0.805868	0.0112413	1.21308
GOTERM_BP_FAT	GO:0007188~G-protein signaling, coupled to cAMP nucleotide second messenger	6	0.117624	0.000696408	ADRB3, ADRB2, ADRB1, S1PR1, ADORA2B, DRD2	313	21	8785	8.01917	0.805868	0.0112413	1.21308
GOTERM_BP_FAT	GO:0045761~regulation of adenylate cyclase activity	6	0.117624	0.000696408	ADRB3, ADRB2, ADRB1, S1PR1, ADORA2B, DRD2	313	21	8785	8.01917	0.805868	0.0112413	1.21308
GOTERM_BP_FAT	GO:0051726~regulation of cell cycle	13	0.254852	0.000700521	BMP4, ROCK2, FAM175A, STAT5A, STAT5B, BIRC5, SMAD2, SFN, SBDS, CCND1, CCND3, CDKN2D, BRE	313	114	8785	3.20063	0.807739	0.0112303	1.2202
GOTERM_BP_FAT	GO:0051480~cytosolic calcium ion homeostasis	7	0.137228	0.000793301	AGTR1, CCKBR, EDN2, F2, GHRL, TAC1, FKBP1B	313	32	8785	6.13968	0.845472	0.0126229	1.38075
GOTERM_BP_FAT	GO:0043281~regulation of caspase activity	7	0.137228	0.000793301	TNF, VCP, CDKN2D, SMAD2, BIRC5, SFN, HSPD1	313	32	8785	6.13968	0.845472	0.0126229	1.38075
GOTERM_BP_FAT	GO:0007243~protein kinase cascade	12	0.235248	0.00080287	TNF, PSEN1, TGFBR1, STAT5A, STAT5B, GHRL, PIK3CA, TRAF6, STK4, PDE6G, FGF2, STAT3	313	100	8785	3.36805	0.848915	0.0126885	1.39729
GOTERM_BP_FAT	GO:0031328~positive regulation of cellular biosynthetic process	21	0.411684	0.000805576	EGR1, BMP4, TNF, ADORA2B, TGFBR1, STAT5A, CEBPG, TFE3, PPARG, STAT5B, RXRG, SMAD2, CTNNB1, TNFRSF1A, ADRB2, TCEA1, TRAF6, PTX3, FGF2, EPO, ACVR1	313	257	8785	2.29342	0.849875	0.0126461	1.40197
GOTERM_BP_FAT	GO:0051023~regulation of immunoglobulin secretion	4	0.078416	0.000819307	TNF, CD40LG, CD40, TRAF6	313	6	8785	18.7114	0.854651	0.0127752	1.42571
GOTERM_BP_FAT	GO:0044253~positive regulation of multicellular organismal metabolic process	4	0.078416	0.000819307	ADRB3, ADRB2, ADRB1, F2	313	6	8785	18.7114	0.854651	0.0127752	1.42571
GOTERM_BP_FAT	GO:0019933~cAMP-mediated signaling	6	0.117624	0.000875311	ADRB3, ADRB2, ADRB1, S1PR1, ADORA2B, DRD2	313	22	8785	7.65466	0.872611	0.0135531	1.52246
GOTERM_BP_FAT	GO:0048015~phosphoinositide-mediated signaling	6	0.117624	0.000875311	AGTR1, DRD2, EDN2, PIK3CA, PI4KB, PTAFR	313	22	8785	7.65466	0.872611	0.0135531	1.52246
GOTERM_BP_FAT	GO:0043549~regulation of kinase activity	13	0.254852	0.000884168	TNF, TGFBR1, SFN, PDE6G, CCND1, PSEN1, CCND3, CDKN2D, PSEN2, FABP4, GHRL, TRAF6, FGF2	313	117	8785	3.11857	0.87524	0.0135999	1.53775
GOTERM_BP_FAT	GO:0052548~regulation of endopeptidase activity	7	0.137228	0.00094107	TNF, VCP, CDKN2D, SMAD2, BIRC5, SFN, HSPD1	313	33	8785	5.95363	0.890888	0.0143753	1.63595
GOTERM_BP_FAT	GO:0070201~regulation of establishment of protein localization	8	0.156832	0.000946189	BMP4, TNF, GAPVD1, CD40LG, TGFBR1, SMAD2, CD40, TRAF6	313	45	8785	4.98971	0.892195	0.0143598	1.64478
GOTERM_BP_FAT	GO:0051251~positive regulation of lymphocyte activation	9	0.176436	0.00105801	BLOC1S3, STAT5A, STAT5B, SOCS5, HSPD1, CD40, CD5, ADA, SASH3	313	59	8785	4.28142	0.917158	0.0159413	1.83747
GOTERM_BP_FAT	GO:0019935~cyclic-nucleotide-mediated signaling	6	0.117624	0.00108631	ADRB3, ADRB2, ADRB1, S1PR1, ADORA2B, DRD2	313	23	8785	7.32185	0.9225	0.0162604	1.88617
GOTERM_BP_FAT	GO:0030218~erythrocyte differentiation	6	0.117624	0.00108631	DNASE2, BMP4, CEBPG, SLC25A38, TCEA1, EPO	313	23	8785	7.32185	0.9225	0.0162604	1.88617
GOTERM_BP_FAT	GO:0045892~negative regulation of transcription, DNA-dependent	13	0.254852	0.00110634	EGR1, VDR, SBNO2, TNF, CTBP2, PPARG, SMAD2, FGF2, FOXP1, SMARCA4, NR2F1, CTNNB1, KCNIP3	313	120	8785	3.0406	0.926072	0.0164534	1.92064
GOTERM_BP_FAT	GO:0001932~regulation of protein amino acid phosphorylation	10	0.19604	0.00116096	BMP4, CCND1, TNF, CCND3, PSEN1, TGFBR1, F2, PSEN2, FGF2, EPO	313	74	8785	3.79285	0.934997	0.0171507	2.01455
GOTERM_BP_FAT	GO:0044057~regulation of system process	11	0.215644	0.00116831	ADRB2, ADRB1, CHRM3, ADORA2B, PSEN1, DRD2, EDN2, PSEN2, ATP1A1, FKBP1B, ADA	313	89	8785	3.46897	0.936113	0.0171509	2.02719
GOTERM_BP_FAT	GO:0006939~smooth muscle contraction	5	0.09802	0.00117768	EDNRB, CHRM3, DRD2, EDN2, FKBP1B	313	14	8785	10.024	0.937508	0.0171802	2.04329
GOTERM_BP_FAT	GO:0006282~regulation of DNA repair	5	0.09802	0.00117768	UBE2N, FAM175A, CEBPG, BRE, RTEL1	313	14	8785	10.024	0.937508	0.0171802	2.04329
GOTERM_BP_FAT	GO:0002573~myeloid leukocyte differentiation	5	0.09802	0.00117768	TNF, PSEN1, PPARG, PSEN2, TRAF6	313	14	8785	10.024	0.937508	0.0171802	2.04329
GOTERM_BP_FAT	GO:0006874~cellular calcium ion homeostasis	9	0.176436	0.00118388	VDR, AGTR1, CCKBR, PSEN1, EDN2, F2, GHRL, TAC1, FKBP1B	313	60	8785	4.21006	0.938414	0.0171635	2.05393
GOTERM_BP_FAT	GO:0051338~regulation of transferase activity	13	0.254852	0.00118998	TNF, TGFBR1, SFN, PDE6G, CCND1, PSEN1, CCND3, CDKN2D, PSEN2, FABP4, GHRL, TRAF6, FGF2	313	121	8785	3.01547	0.939293	0.0171458	2.06442
GOTERM_BP_FAT	GO:0051253~negative regulation of RNA metabolic process	13	0.254852	0.00118998	EGR1, VDR, SBNO2, TNF, CTBP2, PPARG, SMAD2, FGF2, FOXP1, SMARCA4, NR2F1, CTNNB1, KCNIP3	313	121	8785	3.01547	0.939293	0.0171458	2.06442
GOTERM_BP_FAT	GO:0010557~positive regulation of macromolecule biosynthetic process	20	0.39208	0.00119828	EGR1, BMP4, TNF, TGFBR1, STAT5A, CEBPG, TFE3, PPARG, STAT5B, RXRG, SMAD2, CTNNB1, TNFRSF1A, ADRB2, F2, TCEA1, TRAF6, FGF2, EPO, ACVR1	313	246	8785	2.28188	0.940468	0.0171594	2.07867
GOTERM_BP_FAT	GO:0051603~proteolysis involved in cellular protein catabolic process	20	0.39208	0.0012565	ADAM10, UBE4A, USP4, SOCS5, UBE2B, BRCA1, UBE2N, HSP90B1, VCP, PSEN1, UBA1, PSMA4, PSEN2, PPP2CB, USP37, USP10, CAND1, RNF34, USP33, TRIP12	313	247	8785	2.27264	0.948099	0.0178774	2.17862
GOTERM_BP_FAT	GO:0044257~cellular protein catabolic process	20	0.39208	0.00132039	ADAM10, UBE4A, USP4, SOCS5, UBE2B, BRCA1, UBE2N, HSP90B1, VCP, PSEN1, UBA1, PSMA4, PSEN2, PPP2CB, USP37, USP10, CAND1, RNF34, USP33, TRIP12	313	248	8785	2.26348	0.955351	0.0186656	2.28819
GOTERM_BP_FAT	GO:0045089~positive regulation of innate immune response	6	0.117624	0.00133278	POLR3F, STAT5A, STAT5B, HSPD1, POLR3C, POLR3D	313	24	8785	7.01677	0.956636	0.0187268	2.30943
GOTERM_BP_FAT	GO:0051054~positive regulation of DNA metabolic process	6	0.117624	0.00133278	UBE2N, FAM175A, CEBPG, BRE, CD40, EPO	313	24	8785	7.01677	0.956636	0.0187268	2.30943
GOTERM_BP_FAT	GO:0002700~regulation of production of molecular mediator of immune response	6	0.117624	0.00133278	TNF, CD40LG, CD40, TRAF6, SASH3, FOXP1	313	24	8785	7.01677	0.956636	0.0187268	2.30943
GOTERM_BP_FAT	GO:0031279~regulation of cyclase activity	6	0.117624	0.00133278	ADRB3, ADRB2, ADRB1, S1PR1, ADORA2B, DRD2	313	24	8785	7.01677	0.956636	0.0187268	2.30943
GOTERM_BP_FAT	GO:0030163~protein catabolic process	21	0.411684	0.00136261	ADAM10, UBE4A, USP4, SOCS5, UBE2B, BRCA1, UBE2N, AKT1, HSP90B1, VCP, PSEN1, UBA1, PSMA4, PSEN2, PPP2CB, USP37, USP10, CAND1, RNF34, USP33, TRIP12	313	268	8785	2.19929	0.959579	0.0190286	2.36054
GOTERM_BP_FAT	GO:0044246~regulation of multicellular organismal metabolic process	4	0.078416	0.00139615	ADRB3, ADRB2, ADRB1, F2	313	7	8785	16.0383	0.96265	0.0193778	2.41797
GOTERM_BP_FAT	GO:0002275~myeloid cell activation during immune response	4	0.078416	0.00139615	CPLX2, SBNO2, ADORA3, VAMP7	313	7	8785	16.0383	0.96265	0.0193778	2.41797
GOTERM_BP_FAT	GO:0006957~complement activation, alternative pathway	4	0.078416	0.00139615	C7, CFB, CFH, CFD	313	7	8785	16.0383	0.96265	0.0193778	2.41797
GOTERM_BP_FAT	GO:0045823~positive regulation of heart contraction	4	0.078416	0.00139615	ADRB1, EDN2, ATP1A1, ADA	313	7	8785	16.0383	0.96265	0.0193778	2.41797
GOTERM_BP_FAT	GO:0045776~negative regulation of blood pressure	4	0.078416	0.00139615	ADRB3, ADRB2, ADRB1, DRD2	313	7	8785	16.0383	0.96265	0.0193778	2.41797
GOTERM_BP_FAT	GO:0003012~muscle system process	8	0.156832	0.00140174	EDNRB, CHRM3, ADORA2B, DRD2, EDN2, PSEN2, TBCE, FKBP1B	313	48	8785	4.67785	0.963139	0.0193408	2.42754
GOTERM_BP_FAT	GO:0051249~regulation of lymphocyte activation	10	0.19604	0.0014066	BLOC1S3, STAT5A, STAT5B, SOCS5, FAS, HSPD1, CD40, CD5, ADA, SASH3	313	76	8785	3.69304	0.963559	0.0192941	2.43586
GOTERM_BP_FAT	GO:0009719~response to endogenous stimulus	9	0.176436	0.00147135	AKT1, TNF, DRD2, STAT5A, PPARG, STAT5B, GHRL, FAS, STAT3	313	62	8785	4.07426	0.968715	0.0200571	2.54663
GOTERM_BP_FAT	GO:0055074~calcium ion homeostasis	9	0.176436	0.00147135	VDR, AGTR1, CCKBR, PSEN1, EDN2, F2, GHRL, TAC1, FKBP1B	313	62	8785	4.07426	0.968715	0.0200571	2.54663
GOTERM_BP_FAT	GO:0052547~regulation of peptidase activity	7	0.137228	0.00151338	TNF, VCP, CDKN2D, SMAD2, BIRC5, SFN, HSPD1	313	36	8785	5.45749	0.971666	0.0205059	2.61847
GOTERM_BP_FAT	GO:0044265~cellular macromolecule catabolic process	22	0.431288	0.00151737	ADAM10, UBE4A, USP4, SOCS5, UBE2B, BRCA1, DNASE2, UBE2N, HSP90B1, VCP, PSEN1, UBA1, PSMA4, PSEN2, PPP2CB, USP37, USP10, CAND1, RNF34, USP33, ERCC1, TRIP12	313	290	8785	2.12923	0.971931	0.0204419	2.62529
GOTERM_BP_FAT	GO:0009620~response to fungus	5	0.09802	0.00156138	CHGA, CATHL6, PGLYRP1, COTL1, PTX3	313	15	8785	9.3557	0.974696	0.0209094	2.70046
GOTERM_BP_FAT	GO:0033555~multicellular organismal response to stress	5	0.09802	0.00156138	ADRB1, ADRA2A, TAC1, KCNIP3, GNG7	313	15	8785	9.3557	0.974696	0.0209094	2.70046
GOTERM_BP_FAT	GO:0019218~regulation of steroid metabolic process	5	0.09802	0.00156138	AGTR1, TNF, STAT5A, STAT5B, ATP1A1	313	15	8785	9.3557	0.974696	0.0209094	2.70046
GOTERM_BP_FAT	GO:0032386~regulation of intracellular transport	6	0.117624	0.00161818	BMP4, TNF, CALM, TGFBR1, SMAD2, FKBP1B	313	25	8785	6.7361	0.977866	0.0215398	2.79739
GOTERM_BP_FAT	GO:0034101~erythrocyte homeostasis	6	0.117624	0.00161818	DNASE2, BMP4, CEBPG, SLC25A38, TCEA1, EPO	313	25	8785	6.7361	0.977866	0.0215398	2.79739
GOTERM_BP_FAT	GO:0050864~regulation of B cell activation	6	0.117624	0.00161818	STAT5A, STAT5B, FAS, CD40, ADA, SASH3	313	25	8785	6.7361	0.977866	0.0215398	2.79739
GOTERM_BP_FAT	GO:0030817~regulation of cAMP biosynthetic process	6	0.117624	0.00161818	ADRB3, ADRB2, ADRB1, S1PR1, ADORA2B, DRD2	313	25	8785	6.7361	0.977866	0.0215398	2.79739
GOTERM_BP_FAT	GO:0010324~membrane invagination	10	0.19604	0.00169245	ADRB2, ACHE, GAPVD1, VAMP7, SYNJ1, PTX3, VAV1, ELMO3, ELMO2, DNM2	313	78	8785	3.59835	0.981421	0.0223916	2.92399
GOTERM_BP_FAT	GO:0006897~endocytosis	10	0.19604	0.00169245	ADRB2, ACHE, GAPVD1, VAMP7, SYNJ1, PTX3, VAV1, ELMO3, ELMO2, DNM2	313	78	8785	3.59835	0.981421	0.0223916	2.92399
GOTERM_BP_FAT	GO:0008285~negative regulation of cell proliferation	12	0.235248	0.00176552	FNTB, BMP4, VDR, DRD2, CDKN2D, PPARG, GHRL, SFN, ATP5A1, ESR2, CTNNA1, FGF2	313	110	8785	3.06186	0.98436	0.0232174	3.04839
GOTERM_BP_FAT	GO:0051339~regulation of lyase activity	6	0.117624	0.00194603	ADRB3, ADRB2, ADRB1, S1PR1, ADORA2B, DRD2	313	26	8785	6.47702	0.989781	0.0254212	3.35509
GOTERM_BP_FAT	GO:0006875~cellular metal ion homeostasis	9	0.176436	0.00200356	VDR, AGTR1, CCKBR, PSEN1, EDN2, F2, GHRL, TAC1, FKBP1B	313	65	8785	3.88621	0.991077	0.0260192	3.45263
GOTERM_BP_FAT	GO:0051098~regulation of binding	8	0.156832	0.0020128	UBE2N, ADRB2, TNF, CALM, PSEN1, CEBPG, SMAD2, COMMD7	313	51	8785	4.40268	0.991269	0.0259944	3.46829
GOTERM_BP_FAT	GO:0032844~regulation of homeostatic process	7	0.137228	0.00202101	CALM, STAT5A, F2, STAT5B, FKBP1B, ADA, ERCC1	313	38	8785	5.17025	0.991437	0.0259569	3.48221
GOTERM_BP_FAT	GO:0019216~regulation of lipid metabolic process	7	0.137228	0.00202101	AGTR1, BBS4, TNF, STAT5A, STAT5B, ATP1A1, BRCA1	313	38	8785	5.17025	0.991437	0.0259569	3.48221
GOTERM_BP_FAT	GO:0031399~regulation of protein modification process	11	0.215644	0.00208342	BMP4, UBE2N, CCND1, TNF, CCND3, PSEN1, TGFBR1, F2, PSEN2, FGF2, EPO	313	96	8785	3.21602	0.992608	0.0266035	3.5879
GOTERM_BP_FAT	GO:0002685~regulation of leukocyte migration	4	0.078416	0.00217529	ADAM10, ADORA3, EDN2, ADA	313	8	8785	14.0335	0.994048	0.0276119	3.74329
GOTERM_BP_FAT	GO:0050832~defense response to fungus	4	0.078416	0.00217529	CHGA, CATHL6, PGLYRP1, COTL1	313	8	8785	14.0335	0.994048	0.0276119	3.74329
GOTERM_BP_FAT	GO:0007204~elevation of cytosolic calcium ion concentration	6	0.117624	0.00231992	AGTR1, CCKBR, EDN2, GHRL, TAC1, FKBP1B	313	27	8785	6.23713	0.995768	0.0292649	3.98741
GOTERM_BP_FAT	GO:0016477~cell migration	12	0.235248	0.00235065	EDNRB, SBDS, TNF, CCL2, PSEN1, DRD2, FYN, TGFBR1, EDN2, ESR2, ACVR1, NR2F1	313	114	8785	2.95443	0.996064	0.0294894	4.03922
GOTERM_BP_FAT	GO:0035295~tube development	11	0.215644	0.00243068	BMP4, BBS4, PPP1CA, PSEN1, PSEN2, DICER1, TRAF6, FGF2, ADA, ACVR1, CTNNB1	313	98	8785	3.15039	0.996741	0.0303177	4.17399
GOTERM_BP_FAT	GO:0006350~transcription	31	0.607724	0.00251324	POLR2G, SBNO2, STAT5A, TFE3, STAT5B, PPARG, CTNNB1, KCNIP3, VDR, RQCD1, TCEA1, NR2F1, EGR1, POLR3F, ROCK2, CEBPG, ESR1, RXRG, CDK9, POLR3A, SMAD2, CCNC, ESR2, POLR3C, STAT3, FOXP1, POLR3D, EYA2, PRDM6, CAND1, C1D	313	492	8785	1.76846	0.997318	0.0311675	4.31283
GOTERM_BP_FAT	GO:0009725~response to hormone stimulus	8	0.156832	0.00252264	AKT1, TNF, STAT5A, PPARG, STAT5B, GHRL, FAS, STAT3	313	53	8785	4.23654	0.997377	0.0311187	4.32864
GOTERM_BP_FAT	GO:0032880~regulation of protein localization	8	0.156832	0.00252264	BMP4, TNF, GAPVD1, CD40LG, TGFBR1, SMAD2, CD40, TRAF6	313	53	8785	4.23654	0.997377	0.0311187	4.32864
GOTERM_BP_FAT	GO:0003073~regulation of systemic arterial blood pressure	5	0.09802	0.00257374	ADRB3, ADRB2, ADRB1, DRD2, EDN2	313	17	8785	8.25503	0.997674	0.0315744	4.41445
GOTERM_BP_FAT	GO:0045941~positive regulation of transcription	17	0.333268	0.00258502	EGR1, BMP4, TNF, TGFBR1, STAT5A, TFE3, PPARG, STAT5B, RXRG, SMAD2, CTNNB1, TNFRSF1A, ADRB2, TCEA1, FGF2, EPO, ACVR1	313	205	8785	2.32752	0.997736	0.0315465	4.43339
GOTERM_BP_FAT	GO:0048514~blood vessel morphogenesis	11	0.215644	0.00262094	BMP4, S1PR1, TGFBR1, DICER1, RHOB, ZC3H12A, FGF2, RASA1, ACVR1, SMARCA4, CTNNB1	313	99	8785	3.11857	0.99792	0.0318136	4.49367
GOTERM_BP_FAT	GO:0006310~DNA recombination	7	0.137228	0.00264779	UBE2N, CD40LG, SWAP70, AICDA, HSPD1, FOXP1, ERCC1	313	40	8785	4.91174	0.998047	0.03197	4.5387
GOTERM_BP_FAT	GO:0045860~positive regulation of protein kinase activity	9	0.176436	0.0026769	CCND1, TNF, CCND3, PSEN1, TGFBR1, GHRL, TRAF6, PDE6G, FGF2	313	68	8785	3.71476	0.998177	0.0321515	4.58751
GOTERM_BP_FAT	GO:0055065~metal ion homeostasis	9	0.176436	0.0026769	VDR, AGTR1, CCKBR, PSEN1, EDN2, F2, GHRL, TAC1, FKBP1B	313	68	8785	3.71476	0.998177	0.0321515	4.58751
GOTERM_BP_FAT	GO:0030814~regulation of cAMP metabolic process	6	0.117624	0.00274344	ADRB3, ADRB2, ADRB1, S1PR1, ADORA2B, DRD2	313	28	8785	6.01438	0.998442	0.0327715	4.69897
GOTERM_BP_FAT	GO:0007498~mesoderm development	6	0.117624	0.00274344	BMP4, ACTA1, PPP2CA, SMAD2, ECSIT, ACVR1	313	28	8785	6.01438	0.998442	0.0327715	4.69897
GOTERM_BP_FAT	GO:0007565~female pregnancy	6	0.117624	0.00274344	VDR, STAT5A, STAT5B, GHRL, PTAFR, EPO	313	28	8785	6.01438	0.998442	0.0327715	4.69897
GOTERM_BP_FAT	GO:0035239~tube morphogenesis	8	0.156832	0.00281214	BMP4, BBS4, PPP1CA, PSEN1, DICER1, TRAF6, ACVR1, CTNNB1	313	54	8785	4.15809	0.998675	0.0334101	4.81392
GOTERM_BP_FAT	GO:0040007~growth	9	0.176436	0.0029368	BMP4, GINS1, AKT1, SBDS, PSEN1, PSEN2, TBCE, ERCC1, SMARCA4	313	69	8785	3.66093	0.999013	0.0346924	5.02218
GOTERM_BP_FAT	GO:0001568~blood vessel development	12	0.235248	0.00308398	BMP4, S1PR1, PSEN1, TGFBR1, DICER1, RHOB, ZC3H12A, FGF2, RASA1, ACVR1, SMARCA4, CTNNB1	313	118	8785	2.85428	0.999302	0.0362202	5.2675
GOTERM_BP_FAT	GO:0032655~regulation of interleukin-12 production	4	0.078416	0.00317758	CD40LG, HSPD1, CD40, TRAF6	313	9	8785	12.4743	0.999441	0.0371157	5.42322
GOTERM_BP_FAT	GO:0032388~positive regulation of intracellular transport	4	0.078416	0.00317758	BMP4, TNF, TGFBR1, SMAD2	313	9	8785	12.4743	0.999441	0.0371157	5.42322
GOTERM_BP_FAT	GO:0032648~regulation of interferon-beta production	4	0.078416	0.00317758	POLR3F, POLR3A, POLR3C, POLR3D	313	9	8785	12.4743	0.999441	0.0371157	5.42322
GOTERM_BP_FAT	GO:0051270~regulation of cell motion	9	0.176436	0.00321596	BBS4, ADAM10, ADORA3, DRD2, TGFBR1, EDN2, CXCL16, FGF2, ADA	313	70	8785	3.60863	0.999489	0.037371	5.48699
GOTERM_BP_FAT	GO:0048545~response to steroid hormone stimulus	5	0.09802	0.00321763	TNF, STAT5B, GHRL, FAS, STAT3	313	18	8785	7.79641	0.999491	0.0372066	5.48976
GOTERM_BP_FAT	GO:0050873~brown fat cell differentiation	5	0.09802	0.00321763	ADRB3, ADRB2, ADRB1, PPARG, FABP4	313	18	8785	7.79641	0.999491	0.0372066	5.48976
GOTERM_BP_FAT	GO:0001704~formation of primary germ layer	5	0.09802	0.00321763	BMP4, SMAD2, ECSIT, ACVR1, CTNNB1	313	18	8785	7.79641	0.999491	0.0372066	5.48976
GOTERM_BP_FAT	GO:0008016~regulation of heart contraction	6	0.117624	0.00322023	ADRB1, DRD2, EDN2, ATP1A1, FKBP1B, ADA	313	29	8785	5.80698	0.999494	0.0370544	5.49407
GOTERM_BP_FAT	GO:0007267~cell-cell signaling	12	0.235248	0.00329342	BMP4, ACHE, TRPC4, ADORA3, PSEN1, DRD2, GHRL, TAC1, CACNB2, FKBP1B, FGF2, CTNNB1	313	119	8785	2.8303	0.999574	0.0376978	5.61558
GOTERM_BP_FAT	GO:0048598~embryonic morphogenesis	12	0.235248	0.00351413	BMP4, BBS4, PSEN1, TGFBR1, PSEN2, DICER1, SMAD2, TRAF6, ECSIT, ACVR1, SMARCA4, CTNNB1	313	120	8785	2.80671	0.999747	0.0399832	5.98108
GOTERM_BP_FAT	GO:0033674~positive regulation of kinase activity	9	0.176436	0.00351532	CCND1, TNF, CCND3, PSEN1, TGFBR1, GHRL, TRAF6, PDE6G, FGF2	313	71	8785	3.5578	0.999748	0.0398044	5.98303
GOTERM_BP_FAT	GO:0002024~diet induced thermogenesis	3	0.058812	0.0036835	ADRB3, ADRB2, ADRB1	313	3	8785	28.0671	0.999831	0.0414729	6.26064
GOTERM_BP_FAT	GO:0060397~JAK-STAT cascade involved in growth hormone signaling pathway	3	0.058812	0.0036835	STAT5A, STAT5B, STAT3	313	3	8785	28.0671	0.999831	0.0414729	6.26064
GOTERM_BP_FAT	GO:0002025~vasodilation by norepinephrine-epinephrine involved in regulation of systemic arterial blood pressure	3	0.058812	0.0036835	ADRB3, ADRB2, ADRB1	313	3	8785	28.0671	0.999831	0.0414729	6.26064
GOTERM_BP_FAT	GO:0001944~vasculature development	12	0.235248	0.00374655	BMP4, S1PR1, PSEN1, TGFBR1, DICER1, RHOB, ZC3H12A, FGF2, RASA1, ACVR1, SMARCA4, CTNNB1	313	121	8785	2.78351	0.999854	0.0419686	6.36451
GOTERM_BP_FAT	GO:0030808~regulation of nucleotide biosynthetic process	6	0.117624	0.00375391	ADRB3, ADRB2, ADRB1, S1PR1, ADORA2B, DRD2	313	30	8785	5.61342	0.999857	0.0418506	6.37663
GOTERM_BP_FAT	GO:0030802~regulation of cyclic nucleotide biosynthetic process	6	0.117624	0.00375391	ADRB3, ADRB2, ADRB1, S1PR1, ADORA2B, DRD2	313	30	8785	5.61342	0.999857	0.0418506	6.37663
GOTERM_BP_FAT	GO:0000122~negative regulation of transcription from RNA polymerase II promoter	10	0.19604	0.00389381	EGR1, VDR, TNF, PPARG, SMAD2, FOXP1, SMARCA4, NR2F1, CTNNB1, KCNIP3	313	88	8785	3.18944	0.999897	0.043175	6.6067
GOTERM_BP_FAT	GO:0002761~regulation of myeloid leukocyte differentiation	5	0.09802	0.00396316	TNF, STAT5A, TFE3, STAT5B, CTNNB1	313	19	8785	7.38608	0.999912	0.0437227	6.72055
GOTERM_BP_FAT	GO:0033554~cellular response to stress	18	0.352872	0.00405329	SGK1, FAM175A, SFN, UBE2B, BRCA1, UBE2N, CCND1, RAD21, EYA2, VCP, PSEN1, CDKN2D, BRE, CTSD, PPP1R15A, ERCC1, RTEL1, CIB1	313	234	8785	2.15901	0.999929	0.0444885	6.86832
GOTERM_BP_FAT	GO:0010628~positive regulation of gene expression	17	0.333268	0.00415456	EGR1, BMP4, TNF, TGFBR1, STAT5A, TFE3, PPARG, STAT5B, RXRG, SMAD2, CTNNB1, TNFRSF1A, ADRB2, TCEA1, FGF2, EPO, ACVR1	313	215	8785	2.21926	0.999944	0.0453656	7.03409
GOTERM_BP_FAT	GO:0003018~vascular process in circulatory system	6	0.117624	0.0043481	ADRB3, EDNRB, ADRB2, ADRB1, ADORA2B, EDN2	313	31	8785	5.43234	0.999965	0.0472141	7.35011
GOTERM_BP_FAT	GO:0035150~regulation of tube size	6	0.117624	0.0043481	ADRB3, EDNRB, ADRB2, ADRB1, ADORA2B, EDN2	313	31	8785	5.43234	0.999965	0.0472141	7.35011
GOTERM_BP_FAT	GO:0002819~regulation of adaptive immune response	6	0.117624	0.0043481	SOCS5, HSPD1, CD40, TRAF6, ADA, SASH3	313	31	8785	5.43234	0.999965	0.0472141	7.35011
GOTERM_BP_FAT	GO:0002822~regulation of adaptive immune response based on somatic recombination of immune receptors built from immunoglobulin superfamily domains	6	0.117624	0.0043481	SOCS5, HSPD1, CD40, TRAF6, ADA, SASH3	313	31	8785	5.43234	0.999965	0.0472141	7.35011
GOTERM_BP_FAT	GO:0050880~regulation of blood vessel size	6	0.117624	0.0043481	ADRB3, EDNRB, ADRB2, ADRB1, ADORA2B, EDN2	313	31	8785	5.43234	0.999965	0.0472141	7.35011
GOTERM_BP_FAT	GO:0030307~positive regulation of cell growth	4	0.078416	0.00442087	ADAM10, TGFBR1, CXCL16, SFN	313	10	8785	11.2268	0.99997	0.0477669	7.46867
GOTERM_BP_FAT	GO:0048870~cell motility	12	0.235248	0.00451839	EDNRB, SBDS, TNF, CCL2, PSEN1, DRD2, FYN, TGFBR1, EDN2, ESR2, ACVR1, NR2F1	313	124	8785	2.71617	0.999976	0.0485744	7.62734
GOTERM_BP_FAT	GO:0051674~localization of cell	12	0.235248	0.00451839	EDNRB, SBDS, TNF, CCL2, PSEN1, DRD2, FYN, TGFBR1, EDN2, ESR2, ACVR1, NR2F1	313	124	8785	2.71617	0.999976	0.0485744	7.62734
GOTERM_BP_FAT	GO:0040012~regulation of locomotion	9	0.176436	0.00454423	BBS4, ADAM10, ADORA3, DRD2, EDN2, CXCL16, GHRL, FGF2, ADA	313	74	8785	3.41357	0.999978	0.0486243	7.66934
GOTERM_BP_FAT	GO:0045582~positive regulation of T cell differentiation	5	0.09802	0.00481737	STAT5A, STAT5B, SOCS5, ADA, SASH3	313	20	8785	7.01677	0.999988	0.0512452	8.11217
GOTERM_BP_FAT	GO:0032102~negative regulation of response to external stimulus	5	0.09802	0.00481737	DRD2, SLC6A3, GHRL, NT5E, ADA	313	20	8785	7.01677	0.999988	0.0512452	8.11217
GOTERM_BP_FAT	GO:0033077~T cell differentiation in the thymus	5	0.09802	0.00481737	CD3D, STAT5A, STAT5B, FAS, CTNNB1	313	20	8785	7.01677	0.999988	0.0512452	8.11217
GOTERM_BP_FAT	GO:0050871~positive regulation of B cell activation	5	0.09802	0.00481737	STAT5A, STAT5B, CD40, ADA, SASH3	313	20	8785	7.01677	0.999988	0.0512452	8.11217
GOTERM_BP_FAT	GO:0043123~positive regulation of I-kappaB kinase/NF-kappaB cascade	7	0.137228	0.00484449	UBE2N, TNFRSF1A, TNF, TRIM13, CD40, TRAF6, TRADD	313	45	8785	4.36599	0.999989	0.0512956	8.15604
GOTERM_BP_FAT	GO:0051347~positive regulation of transferase activity	9	0.176436	0.00493411	CCND1, TNF, CCND3, PSEN1, TGFBR1, GHRL, TRAF6, PDE6G, FGF2	313	75	8785	3.36805	0.999991	0.0519884	8.30083
GOTERM_BP_FAT	GO:0045619~regulation of lymphocyte differentiation	6	0.117624	0.0050064	STAT5A, STAT5B, SOCS5, FAS, ADA, SASH3	313	32	8785	5.26258	0.999993	0.0524971	8.41747
GOTERM_BP_FAT	GO:0045637~regulation of myeloid cell differentiation	6	0.117624	0.0050064	TNF, STAT5A, TFE3, STAT5B, FAS, CTNNB1	313	32	8785	5.26258	0.999993	0.0524971	8.41747
GOTERM_BP_FAT	GO:0002706~regulation of lymphocyte mediated immunity	6	0.117624	0.0050064	STAT5A, STAT5B, HSPD1, CD40, TRAF6, SASH3	313	32	8785	5.26258	0.999993	0.0524971	8.41747
GOTERM_BP_FAT	GO:0051130~positive regulation of cellular component organization	8	0.156832	0.00511806	UBE2N, BBS4, ROCK2, TGFBR1, GHRL, SMAD2, PTX3, DSTN	313	60	8785	3.74228	0.999994	0.0534017	8.59735
GOTERM_BP_FAT	GO:0045165~cell fate commitment	8	0.156832	0.00511806	BMP4, PSEN1, TGFBR1, PPARG, PSEN2, FGF2, SMARCA4, CTNNB1	313	60	8785	3.74228	0.999994	0.0534017	8.59735
GOTERM_BP_FAT	GO:0043086~negative regulation of catalytic activity	9	0.176436	0.00534911	S1PR1, PSEN1, DRD2, CDKN2D, FABP4, BIRC5, CAND1, SFN, FKBP1B	313	76	8785	3.32373	0.999997	0.0555053	8.96854
GOTERM_BP_FAT	GO:0007049~cell cycle	19	0.372476	0.00544261	BBS4, ROCK2, BIRC5, SMAD2, AURKA, DCTN3, PPP1CC, BRCA1, CTNNB1, PPP1CA, SBDS, CCND1, RAD21, CCND3, CALM, CDKN2D, SPAST, ERCC6L, ACVR1	313	261	8785	2.0432	0.999997	0.0562031	9.11834
GOTERM_BP_FAT	GO:0032268~regulation of cellular protein metabolic process	14	0.274456	0.0058277	BMP4, TNF, TGFBR1, AKT1, UBE2N, AGTR1, CCND1, PSEN1, CCND3, PSEN2, F2, FGF2, PPP1R15A, EPO	313	165	8785	2.38145	0.999999	0.0598081	9.73287
GOTERM_BP_FAT	GO:0045739~positive regulation of DNA repair	4	0.078416	0.00592025	UBE2N, FAM175A, CEBPG, BRE	313	11	8785	10.2062	0.999999	0.0604684	9.87997
GOTERM_BP_FAT	GO:0045793~positive regulation of cell size	4	0.078416	0.00592025	ADAM10, TGFBR1, CXCL16, SFN	313	11	8785	10.2062	0.999999	0.0604684	9.87997
GOTERM_BP_FAT	GO:0045944~positive regulation of transcription from RNA polymerase II promoter	13	0.254852	0.00601379	BMP4, TNF, STAT5A, TFE3, STAT5B, PPARG, RXRG, SMAD2, CTNNB1, TNFRSF1A, ADRB2, TCEA1, FGF2	313	147	8785	2.48212	0.999999	0.0611323	10.0284
GOTERM_BP_FAT	GO:0043122~regulation of I-kappaB kinase/NF-kappaB cascade	7	0.137228	0.00601969	UBE2N, TNFRSF1A, TNF, TRIM13, CD40, TRAF6, TRADD	313	47	8785	4.18021	0.999999	0.0609283	10.0378
GOTERM_BP_FAT	GO:0006928~cell motion	13	0.254852	0.0063424	CCL2, TNF, DRD2, TGFBR1, EDN2, ESR2, DSTN, EDNRB, SBDS, PSEN1, FYN, NR2F1, ACVR1	313	148	8785	2.46535	1	0.0638246	10.5481
GOTERM_BP_FAT	GO:0001824~blastocyst development	6	0.117624	0.00652946	GINS1, SBDS, TGFBR1, DAD1, ADA, SMARCA4	313	34	8785	4.95302	1	0.0653714	10.8427
GOTERM_BP_FAT	GO:0051272~positive regulation of cell motion	6	0.117624	0.00652946	ADAM10, ADORA3, TGFBR1, EDN2, CXCL16, FGF2	313	34	8785	4.95302	1	0.0653714	10.8427
GOTERM_BP_FAT	GO:0030799~regulation of cyclic nucleotide metabolic process	6	0.117624	0.00652946	ADRB3, ADRB2, ADRB1, S1PR1, ADORA2B, DRD2	313	34	8785	4.95302	1	0.0653714	10.8427
GOTERM_BP_FAT	GO:0019941~modification-dependent protein catabolic process	17	0.333268	0.0066778	UBE4A, USP4, SOCS5, UBE2B, BRCA1, UBE2N, HSP90B1, VCP, UBA1, PSMA4, PPP2CB, USP37, USP10, CAND1, RNF34, USP33, TRIP12	313	226	8785	2.11124	1	0.0665289	11.0756
GOTERM_BP_FAT	GO:0043632~modification-dependent macromolecule catabolic process	17	0.333268	0.0066778	UBE4A, USP4, SOCS5, UBE2B, BRCA1, UBE2N, HSP90B1, VCP, UBA1, PSMA4, PPP2CB, USP37, USP10, CAND1, RNF34, USP33, TRIP12	313	226	8785	2.11124	1	0.0665289	11.0756
GOTERM_BP_FAT	GO:0030323~respiratory tube development	7	0.137228	0.00667939	BMP4, PPP1CA, PSEN2, DICER1, FGF2, ADA, CTNNB1	313	48	8785	4.09312	1	0.0662647	11.0781
GOTERM_BP_FAT	GO:0030324~lung development	7	0.137228	0.00667939	BMP4, PPP1CA, PSEN2, DICER1, FGF2, ADA, CTNNB1	313	48	8785	4.09312	1	0.0662647	11.0781
GOTERM_BP_FAT	GO:0032535~regulation of cellular component size	9	0.176436	0.00675511	ADAM10, TGFBR1, CXCL16, CDKN2D, SMAD2, SFN, FGF2, RASA1, DSTN	313	79	8785	3.19752	1	0.0667125	11.1968
GOTERM_BP_FAT	GO:0045621~positive regulation of lymphocyte differentiation	5	0.09802	0.0068785	STAT5A, STAT5B, SOCS5, ADA, SASH3	313	22	8785	6.37888	1	0.0676103	11.3899
GOTERM_BP_FAT	GO:0002705~positive regulation of leukocyte mediated immunity	5	0.09802	0.0068785	STAT5A, STAT5B, HSPD1, TRAF6, SASH3	313	22	8785	6.37888	1	0.0676103	11.3899
GOTERM_BP_FAT	GO:0002708~positive regulation of lymphocyte mediated immunity	5	0.09802	0.0068785	STAT5A, STAT5B, HSPD1, TRAF6, SASH3	313	22	8785	6.37888	1	0.0676103	11.3899
GOTERM_BP_FAT	GO:0003006~reproductive developmental process	10	0.19604	0.0069082	BMP4, VDR, BBS4, CEP57, STAT5A, STAT5B, GHRL, BCL2L2, ERCC1, ACVR1	313	96	8785	2.92366	1	0.0676118	11.4363
GOTERM_BP_FAT	GO:0048246~macrophage chemotaxis	3	0.058812	0.00719416	EDNRB, CCL2, EDN2	313	4	8785	21.0503	1	0.0700298	11.882
GOTERM_BP_FAT	GO:0001993~regulation of systemic arterial blood pressure by norepinephrine-epinephrine	3	0.058812	0.00719416	ADRB3, ADRB2, ADRB1	313	4	8785	21.0503	1	0.0700298	11.882
GOTERM_BP_FAT	GO:0050872~white fat cell differentiation	3	0.058812	0.00719416	CTBP2, PPARG, FABP4	313	4	8785	21.0503	1	0.0700298	11.882
GOTERM_BP_FAT	GO:0032800~receptor biosynthetic process	3	0.058812	0.00719416	ACHE, TNF, PPARG	313	4	8785	21.0503	1	0.0700298	11.882
GOTERM_BP_FAT	GO:0045987~positive regulation of smooth muscle contraction	3	0.058812	0.00719416	CHRM3, EDN2, ADA	313	4	8785	21.0503	1	0.0700298	11.882
GOTERM_BP_FAT	GO:0032735~positive regulation of interleukin-12 production	3	0.058812	0.00719416	CD40LG, HSPD1, CD40	313	4	8785	21.0503	1	0.0700298	11.882
GOTERM_BP_FAT	GO:0060541~respiratory system development	7	0.137228	0.00739002	BMP4, PPP1CA, PSEN2, DICER1, FGF2, ADA, CTNNB1	313	49	8785	4.00958	1	0.0715784	12.186
GOTERM_BP_FAT	GO:0050870~positive regulation of T cell activation	7	0.137228	0.00739002	STAT5A, STAT5B, SOCS5, HSPD1, CD5, ADA, SASH3	313	49	8785	4.00958	1	0.0715784	12.186
GOTERM_BP_FAT	GO:0006140~regulation of nucleotide metabolic process	6	0.117624	0.00740115	ADRB3, ADRB2, ADRB1, S1PR1, ADORA2B, DRD2	313	35	8785	4.8115	1	0.07139	12.2033
GOTERM_BP_FAT	GO:0001763~morphogenesis of a branching structure	6	0.117624	0.00740115	BMP4, PPP1CA, DRD2, DICER1, ACVR1, CTNNB1	313	35	8785	4.8115	1	0.07139	12.2033
GOTERM_BP_FAT	GO:0055080~cation homeostasis	11	0.215644	0.00763252	VDR, EDNRB, AGTR1, CCKBR, PSEN1, EDN2, F2, GHRL, TAC1, FKBP1B, CLN5	313	115	8785	2.68468	1	0.0732472	12.5612
GOTERM_BP_FAT	GO:0001906~cell killing	4	0.078416	0.00768829	CHGA, CEBPG, CATHL6, PGLYRP1	313	12	8785	9.3557	1	0.0734658	12.6472
GOTERM_BP_FAT	GO:0030856~regulation of epithelial cell differentiation	4	0.078416	0.00768829	CCND1, STAT5A, STAT5B, CTNNB1	313	12	8785	9.3557	1	0.0734658	12.6472
GOTERM_BP_FAT	GO:0003044~regulation of systemic arterial blood pressure mediated by a chemical signal	4	0.078416	0.00768829	ADRB3, ADRB2, ADRB1, EDN2	313	12	8785	9.3557	1	0.0734658	12.6472
GOTERM_BP_FAT	GO:0048538~thymus development	4	0.078416	0.00768829	PSEN1, TGFBR1, PSEN2, CTNNB1	313	12	8785	9.3557	1	0.0734658	12.6472
GOTERM_BP_FAT	GO:0006909~phagocytosis	5	0.09802	0.0080979	VAMP7, PTX3, VAV1, ELMO3, ELMO2	313	23	8785	6.10154	1	0.0769298	13.2768
GOTERM_BP_FAT	GO:0008361~regulation of cell size	7	0.137228	0.00815368	ADAM10, TGFBR1, CXCL16, CDKN2D, SMAD2, SFN, FGF2	313	50	8785	3.92939	1	0.0771307	13.3622
GOTERM_BP_FAT	GO:0051254~positive regulation of RNA metabolic process	14	0.274456	0.00818778	BMP4, TNF, STAT5A, TFE3, PPARG, STAT5B, RXRG, SMAD2, CTNNB1, TNFRSF1A, ADRB2, TCEA1, FGF2, EPO	313	172	8785	2.28453	1	0.0771332	13.4143
GOTERM_BP_FAT	GO:0045893~positive regulation of transcription, DNA-dependent	14	0.274456	0.00818778	BMP4, TNF, STAT5A, TFE3, PPARG, STAT5B, RXRG, SMAD2, CTNNB1, TNFRSF1A, ADRB2, TCEA1, FGF2, EPO	313	172	8785	2.28453	1	0.0771332	13.4143
GOTERM_BP_FAT	GO:0030003~cellular cation homeostasis	10	0.19604	0.00841182	VDR, AGTR1, CCKBR, PSEN1, EDN2, F2, GHRL, TAC1, FKBP1B, CLN5	313	99	8785	2.83506	1	0.0788526	13.7563
GOTERM_BP_FAT	GO:0001525~angiogenesis	8	0.156832	0.00861894	BMP4, S1PR1, DICER1, RHOB, ZC3H12A, FGF2, ACVR1, CTNNB1	313	66	8785	3.40207	1	0.0804033	14.0714
GOTERM_BP_FAT	GO:0009628~response to abiotic stimulus	12	0.235248	0.0089487	ADRB3, ADRB2, CCND1, ADRB1, DRD2, FYN, FAM175A, CDKN2D, BRE, UBE2B, ERCC1, GRK1	313	136	8785	2.47651	1	0.0830339	14.5708
GOTERM_BP_FAT	GO:0001701~in utero embryonic development	10	0.19604	0.00896456	GINS1, SBDS, ADAM10, PLCG1, TGFBR1, C6, DAD1, ADA, ACVR1, SMARCA4	313	100	8785	2.80671	1	0.0828503	14.5947
GOTERM_BP_FAT	GO:0045926~negative regulation of growth	6	0.117624	0.00938165	ADRB3, ADRB2, ADRB1, CDKN2D, SMAD2, FGF2	313	37	8785	4.55142	1	0.0862145	15.2223
GOTERM_BP_FAT	GO:0032675~regulation of interleukin-6 production	5	0.09802	0.00945093	TNF, ADORA2B, GHRL, HSPD1, TRAF6	313	24	8785	5.84731	1	0.0864897	15.3261
GOTERM_BP_FAT	GO:0001708~cell fate specification	5	0.09802	0.00945093	BMP4, PSEN1, PSEN2, FGF2, CTNNB1	313	24	8785	5.84731	1	0.0864897	15.3261
GOTERM_BP_FAT	GO:0007189~activation of adenylate cyclase activity by G-protein signaling pathway	4	0.078416	0.0097352	ADRB3, ADRB2, ADRB1, ADORA2B	313	13	8785	8.63603	1	0.0886418	15.7508
GOTERM_BP_FAT	GO:0010578~regulation of adenylate cyclase activity involved in G-protein signaling	4	0.078416	0.0097352	ADRB3, ADRB2, ADRB1, ADORA2B	313	13	8785	8.63603	1	0.0886418	15.7508
GOTERM_BP_FAT	GO:0010579~positive regulation of adenylate cyclase activity by G-protein signaling pathway	4	0.078416	0.0097352	ADRB3, ADRB2, ADRB1, ADORA2B	313	13	8785	8.63603	1	0.0886418	15.7508
KEGG_PATHWAY	bta04020:Calcium signaling pathway	24	0.470496	3.3461e-08	DRD1, SLC25A4, ADORA2B, CCKBR, SLC25A5, TNNC1, SLC25A6, TRHR, PPP3R1, EDNRA, EDNRB, AGTR1, ADRB3, ADRB2, ADRB1, PLCB4, CALM, PLCG1, CHRM3, CHRM2, ADRA1A, PLCB1, PTAFR, HTR2A	188	164	4940	3.84536	4.34993e-06	4.34993e-06	3.8967e-05
KEGG_PATHWAY	bta04062:Chemokine signaling pathway	20	0.39208	1.93797e-05	CCL3, CCL2, ROCK1, ROCK2, STAT5B, CCL5, CXCL11, VAV1, STAT3, CXCL10, CCL11, AKT1, PLCB4, CCL20, CCR5, CXCL16, PIK3CA, PLCB1, GRK1, GNG7	188	171	4940	3.07329	0.00251621	0.0012589	0.0225663
KEGG_PATHWAY	bta05010:Alzheimer's disease	17	0.333268	0.000252388	ADAM10, TNF, CYCT, CYCS, PPP3R1, COX6C, SDHA, TNFRSF1A, PLCB4, PSEN1, CALM, UQCRH, PSEN2, FAS, ATP5A1, PLCB1, UQCRB	188	157	4940	2.84524	0.032282	0.0108786	0.293524
KEGG_PATHWAY	bta04080:Neuroactive ligand-receptor interaction	21	0.411684	0.000616476	DRD1, PRLHR, ADORA2B, CCKBR, DRD2, TRHR, EDNRA, EDNRB, AGTR1, SSTR5, ADRB3, ADRB2, ADRB1, S1PR1, CHRM3, CHRM2, F2, ADRA2A, ADRA1A, PTAFR, HTR2A	188	239	4940	2.30882	0.0770374	0.0198421	0.715565
KEGG_PATHWAY	bta05340:Primary immunodeficiency	7	0.137228	0.00108083	CD3D, CD8A, CD40LG, AICDA, CD79A, CD40, ADA	188	32	4940	5.74801	0.131149	0.0277252	1.25147
KEGG_PATHWAY	bta04270:Vascular smooth muscle contraction	12	0.235248	0.00204681	ROCK1, ADORA2B, ROCK2, ACTA2, PPP1CC, EDNRA, AGTR1, ACTG2, PPP1CA, PLCB4, CALM, ADRA1A, PLCB1	188	106	4940	2.97471	0.233835	0.0434221	2.35781
KEGG_PATHWAY	bta05200:Pathways in cancer	23	0.450892	0.0021876	BMP4, CTBP2, TGFBR1, STAT5A, CYCT, PPARG, STAT5B, CYCS, RXRG, BIRC5, SMAD2, CTNNA1, STK4, STAT3, CTNNB1, AKT1, HSP90B1, CCND1, PLCG1, PIK3CA, FAS, TRAF6, FGF2	188	303	4940	1.99459	0.247759	0.0398553	2.51811
KEGG_PATHWAY	bta04310:Wnt signaling pathway	14	0.274456	0.00258115	CTBP2, ROCK1, ROCK2, PPP3R1, SMAD2, CTNNB1, CCND1, CSNK2A1, PLCB4, CCND3, PSEN1, PPP2CA, PPP2CB, PLCB1	188	142	4940	2.59065	0.285365	0.0411282	2.96492
KEGG_PATHWAY	bta04540:Gap junction	10	0.19604	0.00274114	DRD1, ADRB1, PLCB4, DRD2, TUBB6, TUBA4A, PLCB1, TUBB3, TUBA1C, TUBA1D, HTR2A	188	79	4940	3.32615	0.300114	0.0388728	3.14602
KEGG_PATHWAY	bta04260:Cardiac muscle contraction	9	0.176436	0.00382947	ACTC1, UQCRH, TNNC1, CACNB1, CACNB2, CACNB3, ATP1A1, COX6C, UQCRB	188	68	4940	3.47778	0.392733	0.0486551	4.36981
KEGG_PATHWAY	bta05016:Huntington's disease	15	0.29406	0.00472941	POLR2G, SLC25A4, SLC25A5, SLC25A6, CYCT, PPARG, CYCS, CLTC, COX6C, SDHA, PLCB4, UQCRH, ATP5A1, PLCB1, UQCRB	188	170	4940	2.31852	0.460052	0.0544851	5.37107
KEGG_PATHWAY	bta05020:Prion diseases	6	0.117624	0.00561452	EGR1, C7, FYN, C6, CCL5, PRNP	188	31	4940	5.08579	0.519027	0.0591724	6.34647
KEGG_PATHWAY	bta05012:Parkinson's disease	12	0.235248	0.00822135	SDHA, SLC25A4, UBA1, SLC25A5, UQCRH, SLC25A6, SLC6A3, CYCT, CYCS, ATP5A1, COX6C, UQCRB	188	127	4940	2.48283	0.658085	0.0792377	9.16608
KEGG_PATHWAY	bta04350:TGF-beta signaling pathway	9	0.176436	0.00949689	BMP4, TNF, ROCK1, ROCK2, TGFBR1, PPP2CA, PPP2CB, SMAD2, ACVR1	188	79	4940	2.99354	0.710759	0.0847947	10.5173
KEGG_PATHWAY	bta04623:Cytosolic DNA-sensing pathway	7	0.137228	0.00979586	POLR3F, TMEM173, POLR3A, CCL5, POLR3C, CXCL10, POLR3D	188	49	4940	3.7538	0.72189	0.0817779	10.8313
