# Supplementary material for: Large-scale cross-species chemogenomic platform proposes a new drug discovery strategy of veterinary drug from herbal medicines
Source: PLoS One. 2017 Sep 15;12(9):e0184880. doi: 10.1371/journal.pone.0184880 (PMC5600375; doi:10.1371/journal.pone.0184880)
Supplement: S7 Table — (XLS) [file pone.0184880.s012.xls]

## Sheet: Sheet1
Table S7. GOBP and KEGG pathway enrichment results of streptococcus pyogenes targets
Category	Term	Count	%	PValue	Genes	List Total	Pop Hits	Pop Total	Fold Enrichment	Bonferroni	Benjamini	FDR
GOTERM_BP_FAT	GO:0006412~translation	22	0.365631	7.87125e-13	VALS, RPSS, LEUS, RPSN, CYSS, RPLC, RPSL, RPSU	33	293	2457	5.59044	4.17189e-11	4.17189e-11	7.67986e-10
GOTERM_BP_FAT	GO:0043038~amino acid activation	9	0.149576	9.8652e-07	VALS, LEUS, CYSS	33	65	2457	10.3091	5.22842e-05	2.61424e-05	0.000962494
GOTERM_BP_FAT	GO:0043039~tRNA aminoacylation	9	0.149576	9.8652e-07	VALS, LEUS, CYSS	33	65	2457	10.3091	5.22842e-05	2.61424e-05	0.000962494
GOTERM_BP_FAT	GO:0006418~tRNA aminoacylation for protein translation	9	0.149576	9.8652e-07	VALS, LEUS, CYSS	33	65	2457	10.3091	5.22842e-05	2.61424e-05	0.000962494
GOTERM_BP_FAT	GO:0006399~tRNA metabolic process	9	0.149576	5.35923e-05	VALS, LEUS, CYSS	33	110	2457	6.09174	0.00283644	0.000946374	0.052275
GOTERM_BP_FAT	GO:0034660~ncRNA metabolic process	9	0.149576	0.000243608	VALS, LEUS, CYSS	33	136	2457	4.92714	0.0128298	0.003223	0.237423
GOTERM_BP_FAT	GO:0006438~valyl-tRNA aminoacylation	3	0.0498587	0.000489155	VALS	33	3	2457	74.4545	0.0255982	0.00517289	0.476224
GOTERM_BP_FAT	GO:0006429~leucyl-tRNA aminoacylation	3	0.0498587	0.000489155	LEUS	33	3	2457	74.4545	0.0255982	0.00517289	0.476224
GOTERM_BP_FAT	GO:0006423~cysteinyl-tRNA aminoacylation	3	0.0498587	0.000489155	CYSS	33	3	2457	74.4545	0.0255982	0.00517289	0.476224
GOTERM_BP_FAT	GO:0006221~pyrimidine nucleotide biosynthetic process	3	0.0498587	0.0639658	CARB	33	32	2457	6.98011	0.969907	0.442288	47.5304
GOTERM_BP_FAT	GO:0006220~pyrimidine nucleotide metabolic process	3	0.0498587	0.0825308	CARB	33	37	2457	6.03686	0.989592	0.479088	56.8457
KEGG_PATHWAY	sez03010:Ribosome	5	0.0830979	0.0180077	RPSS, RPSN, RPLC, RPSL, RPSU	32	54	1614	4.67014	0.365105	0.365105	13.7079
KEGG_PATHWAY	sez00970:Aminoacyl-tRNA biosynthesis	3	0.0498587	0.0758418	VALS, LEUS, CYSS	32	24	1614	6.30469	0.860794	0.626897	47.2658
KEGG_PATHWAY	seq00970:Aminoacyl-tRNA biosynthesis	3	0.0498587	0.0814725	VALS, LEUS, CYSS	32	25	1614	6.0525	0.880517	0.507468	49.8168
KEGG_PATHWAY	seu00970:Aminoacyl-tRNA biosynthesis	3	0.0498587	0.0814725	VALS, LEUS, CYSS	32	25	1614	6.0525	0.880517	0.507468	49.8168
KEGG_PATHWAY	seu03010:Ribosome	4	0.0664783	0.0896192	RPSS, RPLC, RPSL, RPSU	32	56	1614	3.60268	0.904374	0.443911	53.316
KEGG_PATHWAY	seq03010:Ribosome	4	0.0664783	0.0896192	RPSS, RPLC, RPSL, RPSU	32	56	1614	3.60268	0.904374	0.443911	53.316
