# Supplementary material for: Large-scale cross-species chemogenomic platform proposes a new drug discovery strategy of veterinary drug from herbal medicines
Source: PLoS One. 2017 Sep 15;12(9):e0184880. doi: 10.1371/journal.pone.0184880 (PMC5600375; doi:10.1371/journal.pone.0184880)
Supplement: S8 Table — (XLS) [file pone.0184880.s013.xls]

## Sheet: Sheet1
Table S8. GOBP and KEGG pathway enrichment results of Streptococcus pneumonia targets
Category	Term	Count	%	PValue	Genes	List Total	Pop Hits	Pop Total	Fold Enrichment	Bonferroni	Benjamini	FDR
GOTERM_BP_FAT	GO:0006412~translation	18	0.335258	3.62192e-09	VALS, RPSS, RPLQ, CYSS, RPSL, RPSU	31	293	2457	4.8691	1.91962e-07	1.91962e-07	3.53373e-06
GOTERM_BP_FAT	GO:0006438~valyl-tRNA aminoacylation	3	0.0558763	0.000429232	VALS	31	3	2457	79.2581	0.0224973	0.0113126	0.417994
GOTERM_BP_FAT	GO:0006423~cysteinyl-tRNA aminoacylation	3	0.0558763	0.000429232	CYSS	31	3	2457	79.2581	0.0224973	0.0113126	0.417994
GOTERM_BP_FAT	GO:0006289~nucleotide-excision repair	4	0.0745018	0.000677449	CLPE, UVRA	31	15	2457	21.1355	0.0352796	0.0119009	0.658996
GOTERM_BP_FAT	GO:0006418~tRNA aminoacylation for protein translation	6	0.111753	0.000947948	VALS, CYSS	31	65	2457	7.31613	0.0490227	0.0124876	0.921036
GOTERM_BP_FAT	GO:0043039~tRNA aminoacylation	6	0.111753	0.000947948	VALS, CYSS	31	65	2457	7.31613	0.0490227	0.0124876	0.921036
GOTERM_BP_FAT	GO:0043038~amino acid activation	6	0.111753	0.000947948	VALS, CYSS	31	65	2457	7.31613	0.0490227	0.0124876	0.921036
GOTERM_BP_FAT	GO:0006399~tRNA metabolic process	6	0.111753	0.00954484	VALS, CYSS	31	110	2457	4.32317	0.398487	0.0966645	8.93271
GOTERM_BP_FAT	GO:0009165~nucleotide biosynthetic process	6	0.111753	0.0123037	PURH, CARB	31	117	2457	4.06452	0.48115	0.103589	11.3776
GOTERM_BP_FAT	GO:0046040~IMP metabolic process	3	0.0558763	0.0137137	PURH	31	15	2457	15.8516	0.518985	0.099271	12.6043
GOTERM_BP_FAT	GO:0006188~IMP biosynthetic process	3	0.0558763	0.0137137	PURH	31	15	2457	15.8516	0.518985	0.099271	12.6043
GOTERM_BP_FAT	GO:0009432~SOS response	3	0.0558763	0.0216687	UVRA	31	19	2457	12.5144	0.686847	0.135093	19.2437
GOTERM_BP_FAT	GO:0034660~ncRNA metabolic process	6	0.111753	0.0224485	VALS, CYSS	31	136	2457	3.49668	0.699807	0.12515	19.8696
GOTERM_BP_FAT	GO:0031668~cellular response to extracellular stimulus	3	0.0558763	0.0286171	UVRA	31	22	2457	10.8079	0.785368	0.142628	24.6688
GOTERM_BP_FAT	GO:0009991~response to extracellular stimulus	3	0.0558763	0.0286171	UVRA	31	22	2457	10.8079	0.785368	0.142628	24.6688
GOTERM_BP_FAT	GO:0034654~nucleobase, nucleoside, nucleotide and nucleic acid biosynthetic process	6	0.111753	0.0295231	PURH, CARB	31	146	2457	3.25718	0.795725	0.13445	25.3515
GOTERM_BP_FAT	GO:0034404~nucleobase, nucleoside and nucleotide biosynthetic process	6	0.111753	0.0295231	PURH, CARB	31	146	2457	3.25718	0.795725	0.13445	25.3515
GOTERM_BP_FAT	GO:0009126~purine nucleoside monophosphate metabolic process	3	0.0558763	0.033681	PURH	31	24	2457	9.90726	0.8373	0.140428	28.414
GOTERM_BP_FAT	GO:0009168~purine ribonucleoside monophosphate biosynthetic process	3	0.0558763	0.033681	PURH	31	24	2457	9.90726	0.8373	0.140428	28.414
GOTERM_BP_FAT	GO:0009127~purine nucleoside monophosphate biosynthetic process	3	0.0558763	0.033681	PURH	31	24	2457	9.90726	0.8373	0.140428	28.414
GOTERM_BP_FAT	GO:0009167~purine ribonucleoside monophosphate metabolic process	3	0.0558763	0.033681	PURH	31	24	2457	9.90726	0.8373	0.140428	28.414
GOTERM_BP_FAT	GO:0006281~DNA repair	5	0.0931272	0.0487516	CLPE, UVRA, ADDA	31	115	2457	3.446	0.929274	0.184346	38.592
GOTERM_BP_FAT	GO:0006974~response to DNA damage stimulus	5	0.0931272	0.0487516	CLPE, UVRA, ADDA	31	115	2457	3.446	0.929274	0.184346	38.592
GOTERM_BP_FAT	GO:0033554~cellular response to stress	5	0.0931272	0.052762	CLPE, UVRA, ADDA	31	118	2457	3.35839	0.943463	0.185519	41.0718
GOTERM_BP_FAT	GO:0006221~pyrimidine nucleotide biosynthetic process	3	0.0558763	0.057004	CARB	31	32	2457	7.43044	0.955432	0.187291	43.5966
GOTERM_BP_FAT	GO:0009161~ribonucleoside monophosphate metabolic process	3	0.0558763	0.057004	PURH	31	32	2457	7.43044	0.955432	0.187291	43.5966
GOTERM_BP_FAT	GO:0009156~ribonucleoside monophosphate biosynthetic process	3	0.0558763	0.057004	PURH	31	32	2457	7.43044	0.955432	0.187291	43.5966
GOTERM_BP_FAT	GO:0006220~pyrimidine nucleotide metabolic process	3	0.0558763	0.0737384	CARB	31	37	2457	6.42633	0.982746	0.224101	52.6372
GOTERM_BP_FAT	GO:0009124~nucleoside monophosphate biosynthetic process	3	0.0558763	0.0772576	PURH	31	38	2457	6.25722	0.985899	0.221725	54.364
GOTERM_BP_FAT	GO:0009123~nucleoside monophosphate metabolic process	3	0.0558763	0.0772576	PURH	31	38	2457	6.25722	0.985899	0.221725	54.364
KEGG_PATHWAY	sez03010:Ribosome	4	0.0745018	0.0642828	RPSS, RPLQ, RPSL, RPSU	29	54	1614	4.12261	0.833695	0.833695	42.3316
KEGG_PATHWAY	seu03010:Ribosome	4	0.0745018	0.0702101	RPSS, RPLQ, RPSL, RPSU	29	56	1614	3.97537	0.859915	0.625721	45.2891
KEGG_PATHWAY	seq03010:Ribosome	4	0.0745018	0.0702101	RPSS, RPLQ, RPSL, RPSU	29	56	1614	3.97537	0.859915	0.625721	45.2891
