# Supplementary material for: Large-scale cross-species chemogenomic platform proposes a new drug discovery strategy of veterinary drug from herbal medicines
Source: PLoS One. 2017 Sep 15;12(9):e0184880. doi: 10.1371/journal.pone.0184880 (PMC5600375; doi:10.1371/journal.pone.0184880)
Supplement: S9 Table — (XLS) [file pone.0184880.s014.xls]

## Sheet: Sheet1
Table S9. Target-Target interactions
Target 1	Target 2	Species
FGF2	BMP4	Bovine
PLCB1	HTR2A	Bovine
PLCG1	PIK3CA	Bovine
TUBA3E	TUBB4B	Bovine
RPS19	RPL37	Bovine
AURKA	TUBB4B	Bovine
AKT1	PPP2CB	Bovine
CCT8	TUBA4A	Bovine
GGPS1	FNTB	Bovine
CD40	BIRC5	Bovine
SDHA	GAPDH	Bovine
STAT5B	SOCS5	Bovine
C7	C6	Bovine
STAT3	F2	Bovine
PLCB1	EDN2	Bovine
PPP3R1	WDR92	Bovine
ADRA1A	EDN2	Bovine
CDK9	CDK12	Bovine
CACNB2	PPP2CB	Bovine
NR2F1	RXRG	Bovine
TUBA1C	TUBB4A	Bovine
CCT8	CCT6A	Bovine
ADAM10	CCND1	Bovine
TUBB4A	TUBB4B	Bovine
PLDN	BLOC1S3	Bovine
TNF	CD79A	Bovine
TUBA3E	CCT6A	Bovine
PIK3CA	GNG7	Bovine
PTAFR	TAC1	Bovine
GAPDH	TNF	Bovine
TAC1	PIK3CA	Bovine
RPL23A	EEF2	Bovine
MRPS21	PTCD3	Bovine
ESR1	ESR2	Bovine
AURKA	TUBB	Bovine
PTAFR	EDNRA	Bovine
CTNNB1	FYN	Bovine
DRD1	ADRB3	Bovine
ERCC1	TCEA1	Bovine
RPL11	RPL19	Bovine
EIF3CL	RPS19	Bovine
PPARG	CCNC	Bovine
GRK1	CCR5	Bovine
EGR1	SGK1	Bovine
PI4KB	SYNJ1	Bovine
BIRC5	ERCC6L	Bovine
RPS19	FGF2	Bovine
EDNRB	CCKBR	Bovine
ADORA3	S1PR1	Bovine
TNF	AKT1	Bovine
GAPDH	ACTG1	Bovine
SSTR5	ADORA3	Bovine
ADRA1A	HTR2A	Bovine
STAT3	DAP	Bovine
HTR2A	CHRM3	Bovine
DRD2	PPP2CB	Bovine
ADORA3	DRD2	Bovine
CHRM2	CCR5	Bovine
RPL23A	RPL19	Bovine
STAT3	BIRC5	Bovine
RPL8	EIF3CL	Bovine
PPARG	VDR	Bovine
CCND1	BMP4	Bovine
RPL19	PPP2CA	Bovine
TRIP12	UBE4A	Bovine
EDN2	CHRM3	Bovine
TAC1	EDNRA	Bovine
RPL8	EEF2	Bovine
GHRL	CHRM3	Bovine
PLCB1	PI4KB	Bovine
TRAF6	PSEN2	Bovine
STAT3	EGR1	Bovine
RPL23A	RPL11	Bovine
ENSBTAG00000039160	CD79A	Bovine
PLCB4	SYNJ1	Bovine
CDK9	TCEA1	Bovine
ADRA1A	TRHR	Bovine
ADRA1A	CHRM3	Bovine
EIF3CL	RPL19	Bovine
STAT3	BAX	Bovine
RPL29	EIF3CL	Bovine
ADH5	ALDH2	Bovine
PLCD1	DLC1	Bovine
GHRL	RGS2	Bovine
RGS2	TAC1	Bovine
CCL20	CXCL16	Bovine
EIF3CL	RPL37	Bovine
GAPDH	ACTC1	Bovine
CXCL11	CXCL16	Bovine
DRD2	S1PR1	Bovine
ADRB3	ADRB1	Bovine
CXCL10	CCL20	Bovine
TUBB4A	TUBB2B	Bovine
NT5E	PDE6G	Bovine
PROKR2	CCKBR	Bovine
CXCL11	STAT3	Bovine
CSNK2A1	CCND1	Bovine
BAG5	BAG2	Bovine
NT5E	ADA	Bovine
VDR	ESR2	Bovine
CXCL10	DRD2	Bovine
GHRL	TRHR	Bovine
CEP57	TUBB4B	Bovine
DNM2	CLTC	Bovine
PTAFR	EDNRB	Bovine
PLCB1	PIK3CA	Bovine
SMAD2	EGR1	Bovine
CCT7	TUBB4A	Bovine
CCNC	FABP4	Bovine
RPL37	PPP2CA	Bovine
RPL8	RPS19	Bovine
CD40	TRAF6	Bovine
RPL11	RPL37	Bovine
FYN	STAT5B	Bovine
PTAFR	PROKR2	Bovine
RPL8	RPL29	Bovine
RPL23A	RPL14	Bovine
PLCB4	PI4KB	Bovine
STAT5A	FYN	Bovine
CXCL16	S1PR1	Bovine
ROCK1	ROCK2	Bovine
SDHA	ACTA1	Bovine
TRHR	HTR2A	Bovine
RGS2	EDNRB	Bovine
CCND3	FABP4	Bovine
PSME4	PSMA4	Bovine
RPL13A	RPL19	Bovine
RPL13A	RPL37	Bovine
CCL5	CCL11	Bovine
TNF	TRAF6	Bovine
RPL29	RPL14	Bovine
CCT6A	TUBB4B	Bovine
CFH	CFB	Bovine
EGR1	BMP4	Bovine
TRAF6	TRADD	Bovine
BIRC5	FGF2	Bovine
CXCL16	CCL5	Bovine
RPL8	PPP2CA	Bovine
ADORA3	CXCL11	Bovine
ACVR1	BMP4	Bovine
RPL13A	RPS19	Bovine
COX6C	UQCRH	Bovine
RPL23A	RPL8	Bovine
CTNNB1	BMP4	Bovine
RPS19	EEF2	Bovine
NR2F1	ESR2	Bovine
CNPY3	HSP90B1	Bovine
UQCRH	COX8B	Bovine
PROKR2	EDNRB	Bovine
ESR1	CDK9	Bovine
PPP1CC	CACNB2	Bovine
VAMP8	CPLX2	Bovine
RPL13A	RPL11	Bovine
PLCG1	PPP3R1	Bovine
FGF2	EDNRB	Bovine
PLCG1	ENSBTAG00000039160	Bovine
TGFBR1	EGR1	Bovine
RHOB	ARHGAP29	Bovine
TGFBR1	PPP1R15A	Bovine
PROKR2	HTR2A	Bovine
DCTN3	TUBB	Bovine
ROCK1	ENSBTAG00000039160	Bovine
NR2F1	VDR	Bovine
TNF	BIRC5	Bovine
CALM	WDR92	Bovine
TUBA3E	TUBA4A	Bovine
TAC1	CCKBR	Bovine
CNOT10	RQCD1	Bovine
TUBA4A	TUBB3	Bovine
CCL3	CCL5	Bovine
CCND1	FGF2	Bovine
TUBB4A	TUBA4A	Bovine
FYN	ENSBTAG00000039160	Bovine
STAT3	FYN	Bovine
DRD1	ADRB1	Bovine
DCTN3	TUBB4A	Bovine
GHRL	PIK3CA	Bovine
GAPDH	ACTA1	Bovine
PLCB1	PPP3R1	Bovine
PTAFR	CHRM3	Bovine
SSTR5	CCL5	Bovine
AGTR1	PPARG	Bovine
CXCL16	DRD2	Bovine
CCND1	ESR2	Bovine
CALM	PLCB1	Bovine
POLR2G	RBM5	Bovine
PLCG1	FYN	Bovine
TUBA3E	TUBB2B	Bovine
AGTR1	RGS2	Bovine
CEP57	TUBA4A	Bovine
CCT7	TUBA4A	Bovine
TUBA1C	TUBB2B	Bovine
CCT8	TUBB4B	Bovine
SSTR5	CHRM2	Bovine
DRD2	PPP2CA	Bovine
FYN	EGR1	Bovine
PSMA4	C6	Bovine
BAX	CLU	Bovine
RPL37	RPL14	Bovine
TAC1	EDNRB	Bovine
CXCL11	CCR5	Bovine
SMAD2	TFE3	Bovine
PPARG	RXRG	Bovine
CYCS	UQCRB	Bovine
CATHL2	STAT3	Bovine
CCND1	CDK9	Bovine
CD40	CD79A	Bovine
RAPGEF2	CTNNB1	Bovine
PTAFR	HTR2A	Bovine
CD40	EEF2	Bovine
TRHR	TAC1	Bovine
SSTR5	CXCL11	Bovine
TRAF6	SIKE1	Bovine
PPARG	CD40	Bovine
AURKA	DCTN3	Bovine
FYN	PIK3CA	Bovine
CXCL11	CHRM2	Bovine
STAT3	BMP4	Bovine
GHRL	EDN2	Bovine
CXCL10	S1PR1	Bovine
STAT3	SMAD2	Bovine
AKT1	PIK3CA	Bovine
TUBA1D	TUBB4B	Bovine
AGTR1	PROKR2	Bovine
PSEN1	CTNNB1	Bovine
CALM	FKBP1A	Bovine
CSNK2A1	CTBP2	Bovine
CYCS	ACTC1	Bovine
RPL29	RPS19	Bovine
TUBA1C	TUBB	Bovine
VCP	CD3D	Bovine
CCT8	TUBB2B	Bovine
PIK3CA	CHRM3	Bovine
STAT3	CTNNB1	Bovine
BIRC5	PIK3CA	Bovine
CACNB3	PPP2CB	Bovine
PSEN1	TRAF6	Bovine
GAPDH	ACTB	Bovine
ADRB3	ADRB2	Bovine
CCL20	CHRM2	Bovine
AGTR1	HTR2A	Bovine
CCL2	CCL5	Bovine
DCTN3	TUBA4A	Bovine
RXRG	VDR	Bovine
PTAFR	PIK3CA	Bovine
TUBB4B	TUBB3	Bovine
ADAM10	PSEN2	Bovine
DRD1	ADRB2	Bovine
DRD1	ADORA2B	Bovine
DBI	FGF2	Bovine
PLCB1	PROKR2	Bovine
HTR2A	EDNRB	Bovine
CXCL16	CHRM2	Bovine
PPP1CC	BIRC5	Bovine
ACTB	CTNNA1	Bovine
DEFB4A	DEFB2	Bovine
TUBA3E	TUBA1D	Bovine
CXCL10	CXCL11	Bovine
PLCG1	CD79A	Bovine
TRHR	PIK3CA	Bovine
CCND3	CDKN2D	Bovine
RPL8	RPL11	Bovine
PLCB1	ADRA1A	Bovine
CXCL11	DRD2	Bovine
TNF	TNFRSF1A	Bovine
CHRM2	CCL5	Bovine
SDHA	ACTB	Bovine
CFTR	VCP	Bovine
CXCL11	CCL20	Bovine
CCT7	TUBB2B	Bovine
PPP1CC	CACNB3	Bovine
PLCB1	PLCB4	Bovine
TGFBR1	ACVR1	Bovine
CACNB3	PPP2CA	Bovine
BRCA1	RAD21	Bovine
AGTR1	TAC1	Bovine
EDN2	PIK3CA	Bovine
AKT1	FYN	Bovine
TUBA1D	TUBA4A	Bovine
PLCB1	SYNJ1	Bovine
RPL11	RPL14	Bovine
TRAPPC6B	TRAPPC5	Bovine
CCT7	CCT6A	Bovine
GHRL	HTR2A	Bovine
TNF	EGR1	Bovine
PLCG1	CD3D	Bovine
DRD2	EGR1	Bovine
RPL8	RPL37	Bovine
ACTG1	ARHGAP10	Bovine
TRAPPC1	TRAPPC6B	Bovine
POLR3C	POLR3A	Bovine
TRHR	PROKR2	Bovine
CACNB1	CACNB2	Bovine
WDR92	FKBP1A	Bovine
CCL3	CCR5	Bovine
SSTR5	S1PR1	Bovine
RHOB	DLC1	Bovine
TGFBR1	BMP4	Bovine
CCND1	DICER1	Bovine
HTR2A	PIK3CA	Bovine
CATHL6	STAT3	Bovine
POLR3A	POLR3D	Bovine
STAT3	CD40	Bovine
NT5E	ESR1	Bovine
TAC1	CHRM3	Bovine
PIK3CA	EDNRB	Bovine
CCT7	TUBB4B	Bovine
TUBB4A	TUBB	Bovine
EGR1	F2	Bovine
ADORA2B	ADRB2	Bovine
UQCRH	CYCS	Bovine
RPL11	RPS19	Bovine
CCT8	TUBB4A	Bovine
CCL20	S1PR1	Bovine
SSTR5	CCL20	Bovine
GHRL	EDNRB	Bovine
STAT5A	SOCS5	Bovine
PPARG	NR2F1	Bovine
F2	SGK1	Bovine
TUBA1C	TUBA4A	Bovine
PLCG1	SYNJ1	Bovine
TUBB2B	TUBB3	Bovine
CHRM3	CCKBR	Bovine
COX6C	UQCRB	Bovine
GAPDH	BAX	Bovine
TUBA1D	TUBB4A	Bovine
CCND1	PSMA4	Bovine
TRHR	RGS2	Bovine
SMARCA4	CTNNB1	Bovine
BIRC5	VIMP	Bovine
TUBA1D	TUBB	Bovine
RHOB	ARHGAP10	Bovine
ADRA1A	PIK3CA	Bovine
TRHR	CHRM3	Bovine
TUBA1C	TUBB3	Bovine
CCR5	CCL5	Bovine
SMAD2	BMP4	Bovine
ADRA1A	TAC1	Bovine
GRK1	ADRB1	Bovine
VDR	ESR1	Bovine
CYCS	ACTA1	Bovine
STAT3	EPO	Bovine
BMP4	EPO	Bovine
TUBB	TUBB4B	Bovine
EDN2	TAC1	Bovine
RPL8	RPL14	Bovine
RPL13A	RPL29	Bovine
SLC44A3	ACHE	Bovine
RPL14	PPP2CA	Bovine
TRADD	TNFRSF1A	Bovine
AGTR1	ADRA1A	Bovine
CALM	PPP3R1	Bovine
BAX	CYCS	Bovine
RHOB	ROCK1	Bovine
RPL11	EIF3CL	Bovine
CCND1	FBXO4	Bovine
TRAPPC1	TRAPPC5	Bovine
AKT1	HSP90B1	Bovine
CALM	PLCG1	Bovine
CTNNB1	ARHGAP10	Bovine
BIRC5	RAD21	Bovine
BIRC5	EGR1	Bovine
CCL20	DRD2	Bovine
PROKR2	TAC1	Bovine
PROKR2	EDNRA	Bovine
UQCRH	UQCRB	Bovine
CALM	PPP1CC	Bovine
CALM	PLCB4	Bovine
FBXO4	CAND1	Bovine
HTR2A	CCKBR	Bovine
PLCB1	EDNRB	Bovine
TRAF6	ECSIT	Bovine
CCND1	ESR1	Bovine
SCT	PYY2	Bovine
AGTR1	PTAFR	Bovine
EDN2	TRHR	Bovine
CHRM3	EDNRB	Bovine
EDNRA	EDNRB	Bovine
TNF	CD40	Bovine
EDNRA	CCKBR	Bovine
CD40LG	CD79A	Bovine
RPS19	PPP2CA	Bovine
PSME4	RQCD1	Bovine
CEP57	TUBB	Bovine
AGTR1	EDNRA	Bovine
AURKA	PSMA4	Bovine
CACNB1	CACNB3	Bovine
ROCK2	ENSBTAG00000039160	Bovine
SSTR5	CXCL16	Bovine
PTAFR	TRHR	Bovine
CFD	SERPINF2	Bovine
BAX	FAS	Bovine
EDNRA	PIK3CA	Bovine
RPS19	RPL19	Bovine
ACTB	ARHGAP10	Bovine
CCR5	S1PR1	Bovine
RXRG	ESR1	Bovine
TUBB2B	TUBA4A	Bovine
CCND1	BIRC5	Bovine
ADORA3	CXCL16	Bovine
TUBA1C	TUBB4B	Bovine
RAD21	ERCC6L	Bovine
ESR1	F2	Bovine
ATIC	EEF2	Bovine
CD40	F2	Bovine
PPP1CC	PPP1R15A	Bovine
SCT	ADORA2B	Bovine
DRD2	GNG7	Bovine
PLCD1	PIK3CA	Bovine
CCL20	CCL5	Bovine
PLCG1	PI4KB	Bovine
CCND1	CDKN2D	Bovine
CCT8	TUBB3	Bovine
CCL3	CCL11	Bovine
ADORA3	CCL20	Bovine
PLCB1	PLCG1	Bovine
TNF	BAX	Bovine
CXCL10	CCR5	Bovine
RPL29	RPL19	Bovine
STAT5A	STAT3	Bovine
AKT1	CTNNB1	Bovine
TMBIM6	BAX	Bovine
CHRM2	DRD2	Bovine
TRHR	CCKBR	Bovine
VCP	VIMP	Bovine
CACNB2	PPP2CA	Bovine
RPL29	EEF2	Bovine
AURKA	TUBB4A	Bovine
TUBB4B	TUBB2B	Bovine
ADRA1A	EDNRB	Bovine
ADRA1A	PROKR2	Bovine
AGTR1	PLCB1	Bovine
CCT6A	TUBB2B	Bovine
SERPINF2	F2	Bovine
PPP1CC	RAD21	Bovine
TGFBR1	SMAD2	Bovine
EIF3CL	RPL14	Bovine
CXCL16	CCR5	Bovine
RPL23A	RPL13A	Bovine
RPL37	EEF2	Bovine
AGTR1	CHRM3	Bovine
STAT3	CCND1	Bovine
TUBB4A	CCT6A	Bovine
AGTR1	EDNRB	Bovine
SCGB1A1	TNF	Bovine
TRHR	EDNRB	Bovine
RGS2	EDNRA	Bovine
RPL19	RPL14	Bovine
ADORA3	CCL5	Bovine
GHRL	EDNRA	Bovine
EDN2	EDNRB	Bovine
CSNK2A1	SMARCA4	Bovine
RPL13A	RPL14	Bovine
PPP3R1	FKBP1A	Bovine
SSTR5	CXCL10	Bovine
PTAFR	CCKBR	Bovine
SCT	ADRB2	Bovine
TRHR	EDNRA	Bovine
CYCS	COX8B	Bovine
PIK3CA	ENSBTAG00000039160	Bovine
CCL3	CCL20	Bovine
POLR2G	CDK9	Bovine
POLR2G	TCEA1	Bovine
PROKR2	PIK3CA	Bovine
PTAFR	RGS2	Bovine
POLR3C	POLR3D	Bovine
RXRG	ESR2	Bovine
STAT3	FGF2	Bovine
AGTR1	GHRL	Bovine
CCND1	SGK1	Bovine
EDN2	CCKBR	Bovine
ADRB3	ADORA2B	Bovine
PLCB1	GNG7	Bovine
EEF2	RPL14	Bovine
STAT5A	PSEN2	Bovine
CXCL10	CHRM2	Bovine
RGS2	HTR2A	Bovine
CCL5	S1PR1	Bovine
GHRL	TAC1	Bovine
POLR3A	POLR3F	Bovine
RHOB	ENSBTAG00000039160	Bovine
DCTN3	TUBB4B	Bovine
PLCD1	PI4KB	Bovine
TUBA3E	TUBB4A	Bovine
CALM	TUBA4A	Bovine
STAT3	AKT1	Bovine
TUBA3E	TUBB	Bovine
GRK1	ADRB2	Bovine
AURKA	BIRC5	Bovine
ADRA1A	CCKBR	Bovine
CXCL10	CXCL16	Bovine
SCT	DRD1	Bovine
EGR1	FGF2	Bovine
PPP1CC	TGFBR1	Bovine
POLR3D	POLR3F	Bovine
PLCD1	SYNJ1	Bovine
ECHS1	STAT3	Bovine
DRD2	CCL5	Bovine
RGS2	CHRM3	Bovine
CCL8	CCR5	Bovine
CXCL11	S1PR1	Bovine
AGTR1	TRHR	Bovine
PLCB1	CHRM3	Bovine
ADORA2B	ADRB1	Bovine
ROCK1	CCND1	Bovine
PLCB1	TAC1	Bovine
GHRL	CCKBR	Bovine
PIK3CA	CCKBR	Bovine
CHRM2	GNG7	Bovine
PIK3CA	SYNJ1	Bovine
TUBA3E	CCT8	Bovine
EDN2	EDNRA	Bovine
UBE2N	CD40	Bovine
SDHA	ACTC1	Bovine
CALM	AKT1	Bovine
CFD	CFB	Bovine
RPL23A	RPL29	Bovine
RPL23A	RPS19	Bovine
MRPS21	MRPS17	Bovine
CTNNB1	CTNNA1	Bovine
CCT8	CCT7	Bovine
AKT1	PPP2CA	Bovine
TUBA1D	TUBB3	Bovine
PTAFR	EDN2	Bovine
PLCB4	PPP3R1	Bovine
F2	FGF2	Bovine
STAT5A	STAT5B	Bovine
PLCD1	PLCB4	Bovine
EDN2	RGS2	Bovine
CHRM2	S1PR1	Bovine
EDNRA	CHRM3	Bovine
AGTR1	PIK3CA	Bovine
TRAF6	FYN	Bovine
SERPINF2	CLU	Bovine
UBE2N	UBE2B	Bovine
PPP1CC	ROCK2	Bovine
UBE2N	TRAF6	Bovine
PLCD1	PLCB1	Bovine
TGFBR1	FKBP1A	Bovine
CTNNA1	ACTG1	Bovine
TUBB	TUBA4A	Bovine
TNF	TRADD	Bovine
CACNB1	PPP2CB	Bovine
ADRA1A	RGS2	Bovine
ADORA3	CHRM2	Bovine
RPS19	RPL14	Bovine
CCT7	TUBB3	Bovine
CEP57	AURKA	Bovine
TAC1	HTR2A	Bovine
PSEN2	EGR1	Bovine
RPL11	RPL29	Bovine
VCP	TRIM13	Bovine
CSNK2A1	CTNNB1	Bovine
CEP57	TUBB4A	Bovine
FAS	TNFRSF1A	Bovine
RGS2	CCKBR	Bovine
AGTR1	EDN2	Bovine
CCL2	CCR5	Bovine
GAPDH	SMAD2	Bovine
CCND1	CTBP2	Bovine
TUBA1D	TUBB2B	Bovine
GRK1	ADRB3	Bovine
POLR3C	POLR3F	Bovine
RGS2	PROKR2	Bovine
NR2F1	ESR1	Bovine
CALM	PYGM	Bovine
SSTR5	DRD2	Bovine
CCND1	FABP4	Bovine
AURKA	PSME4	Bovine
AURKA	TUBA4A	Bovine
CLTC	SYNJ1	Bovine
CATHL3	STAT3	Bovine
EDN2	PROKR2	Bovine
GHRL	PTAFR	Bovine
PLCB1	GHRL	Bovine
STAT3	STAT5B	Bovine
TUBA3E	TUBB3	Bovine
COX6C	CYCS	Bovine
ADH5	ESD	Bovine
PPARG	ESR2	Bovine
PLCG1	THEMIS	Bovine
CCT6A	TUBB3	Bovine
RPL37	RPL19	Bovine
DLC1	ENSBTAG00000039160	Bovine
ENSBTAG00000039160	ARHGAP29	Bovine
TUBB4B	TUBA4A	Bovine
UBA1	AIMP2	Bovine
TUBB4A	TUBB3	Bovine
STAT3	SOCS5	Bovine
SDHA	ACTG1	Bovine
RPL11	PPP2CA	Bovine
UHRF1	AURKA	Bovine
RHOB	ROCK2	Bovine
CD8A	ENSBTAG00000039160	Bovine
CCND1	CTNNB1	Bovine
CFD	CLU	Bovine
ERCC1	POLR2G	Bovine
PLCB4	PIK3CA	Bovine
CACNB1	PPP2CA	Bovine
ROCK1	PPP1CC	Bovine
COX6C	COX8B	Bovine
RPL13A	RPL8	Bovine
PLCB4	GNG7	Bovine
TNF	SMAD2	Bovine
TUBA3E	CCT7	Bovine
SSTR5	CCR5	Bovine
PROKR2	CHRM3	Bovine
PLCB1	PTAFR	Bovine
PLCB1	TRHR	Bovine
PPP1CC	ERCC6L	Bovine
PSME4	CCND1	Bovine
CCT6A	TUBA4A	Bovine
NT5E	ATIC	Bovine
SCT	ADRB3	Bovine
PPP1CC	CACNB1	Bovine
ADRA1A	PTAFR	Bovine
RPL11	EEF2	Bovine
CCL3	CCL2	Bovine
BRE	FAM175A	Bovine
CXCL11	CCL5	Bovine
BIRC5	TEX14	Bovine
CACNB2	CACNB3	Bovine
PPP2CB	PPP2CA	Bovine
EDNRA	HTR2A	Bovine
STAT3	CAMP	Bovine
ENSBTAG00000039160	ARHGAP10	Bovine
DRD2	CCR5	Bovine
POLR3A	POLR2G	Bovine
CCL20	CCR5	Bovine
ADRA1A	EDNRA	Bovine
SCT	ADRB1	Bovine
ACTB	ACTG1	Bovine
BIRC5	RP1	Bovine
GAPDH	STAT3	Bovine
UBE2N	TRIP12	Bovine
PPARG	FABP4	Bovine
RPL8	RPL19	Bovine
CD40LG	CD40	Bovine
PLCG1	PLCB4	Bovine
COX8B	UQCRB	Bovine
CCL2	CCL11	Bovine
PLCD1	PLCG1	Bovine
ADORA3	CXCL10	Bovine
CXCL10	CCL5	Bovine
SMAD2	ACVR1	Bovine
ADRB2	ADRB1	Bovine
CCND1	EGR1	Bovine
CCND1	CDK12	Bovine
PPARG	ESR1	Bovine
RPL29	PPP2CA	Bovine
PLCB1	EDNRA	Bovine
EYA2	BMP4	Bovine
RPL29	RPL37	Bovine
CCR5	CCL11	Bovine
TNF	STAT3	Bovine
ADORA3	CCR5	Bovine
TRAF6	TNFRSF1A	Bovine
PLCB1	CCKBR	Bovine
GHRL	PROKR2	Bovine
EEF2	RPL19	Bovine
AGTR1	CCKBR	Bovine
CEP57	DCTN3	Bovine
DNM1L	FIS1	Bovine
ADRA1A	GHRL	Bovine
EDN2	HTR2A	Bovine
CTNNB1	BIRC5	Bovine
CFTR	ADORA2B	Bovine
TAX1BP1	TRAF6	Bovine
rpsL.	rpsS.	STRP1
cysS.	rpsU.	STRP1
rpsN.	rpsS.	STRP1
rpsN.	rpsL.	STRP1
cysS.	leuS.	STRP1
rpsU.	rpsS.	STRP1
rpsL.	rplC.	STRP1
rpsS.	rplC.	STRP1
cysS.	valS.	STRP1
rpsN.	rpsU.	STRP1
rpsU.	rpsL.	STRP1
rpsN.	rplC.	STRP1
valS.	leuS.	STRP1
rpsL	rpoC	STRPN
rpsL	rpsU	STRPN
rpsL	rplQ	STRPN
fusA	rpsS	STRPN
rimP	rpsL	STRPN
fusA	rplQ	STRPN
fusA	rpoC	STRPN
secA1	rpoC	STRPN
rpsS	rplQ	STRPN
rpsU	rpsS	STRPN
rpsU	rplQ	STRPN
rpsL	fusA	STRPN
rpsL	rpsS	STRPN
fusA	rpsU	STRPN
valS	cysS	STRPN
