# Supplementary material for: Large-scale cross-species chemogenomic platform proposes a new drug discovery strategy of veterinary drug from herbal medicines
Source: PLoS One. 2017 Sep 15;12(9):e0184880. doi: 10.1371/journal.pone.0184880 (PMC5600375; doi:10.1371/journal.pone.0184880)
Supplement: S11 Table — (XLS) [file pone.0184880.s016.xls]

## Sheet: Sheet1
Table S11. GOBP and KEGG pathway enrichment results of modules 1-11
Module	Category	Term	Count	%	PValue	Genes	List Total	Pop Hits	Pop Total	Fold Enrichment	Bonferroni	Benjamini	FDR
M1	GOTERM_BP_FAT	GO:0051056~regulation of small GTPase mediated signal transduction	11	1.36646	6.25826e-07	DLC1, GAPVD1, ACAP1, PPP2CB, ASAP1, TBC1D1, RAPGEF2, ARFGEF1, VAV1, RASA1, TBC1D2	71	252	13528	8.31701	0.000472387	0.000472387	0.000953332
M1	GOTERM_BP_FAT	GO:0008219~cell death	16	1.98758	3.08445e-06	DLC1, CLU, RBM5, BIRC5, STK4, ELMO3, VAV1, ELMO2, BRCA1, RAD21, ZFYVE26, UBA1, PSEN2, ZC3H12A, RHOB, RTEL1	71	719	13528	4.24	0.00232605	0.0011637	0.00469852
M1	GOTERM_BP_FAT	GO:0016265~death	16	1.98758	3.35856e-06	DLC1, CLU, RBM5, BIRC5, STK4, ELMO3, VAV1, ELMO2, BRCA1, RAD21, ZFYVE26, UBA1, PSEN2, ZC3H12A, RHOB, RTEL1	71	724	13528	4.21072	0.00253251	0.000844882	0.00511606
M1	GOTERM_BP_FAT	GO:0006915~apoptosis	14	1.73913	1.07967e-05	DLC1, CLU, RBM5, BIRC5, STK4, ELMO3, VAV1, ELMO2, BRCA1, RAD21, PSEN2, ZC3H12A, RHOB, RTEL1	71	602	13528	4.43105	0.00811842	0.00203581	0.0164456
M1	GOTERM_BP_FAT	GO:0012501~programmed cell death	14	1.73913	1.2652e-05	DLC1, CLU, RBM5, BIRC5, STK4, ELMO3, VAV1, ELMO2, BRCA1, RAD21, PSEN2, ZC3H12A, RHOB, RTEL1	71	611	13528	4.36578	0.00950682	0.00190864	0.0192713
M1	GOTERM_BP_FAT	GO:0051603~proteolysis involved in cellular protein catabolic process	13	1.61491	5.22159e-05	ADAM10, UBE4A, USP4, BRCA1, SENP7, UHRF1, UBA1, PSMA4, PSEN2, PPP2CB, USP37, USP33, TRIP12	71	600	13528	4.12826	0.038657	0.00654914	0.0795123
M1	GOTERM_BP_FAT	GO:0044257~cellular protein catabolic process	13	1.61491	5.47951e-05	ADAM10, UBE4A, USP4, BRCA1, SENP7, UHRF1, UBA1, PSMA4, PSEN2, PPP2CB, USP37, USP33, TRIP12	71	603	13528	4.10772	0.0405273	0.00589277	0.0834382
M1	GOTERM_BP_FAT	GO:0006508~proteolysis	17	2.1118	7.34744e-05	AGBL3, ADAM10, UBE4A, USP4, CLU, SENP7, BRCA1, UHRF1, UBA1, PSMA4, PSEN2, PPP2CB, USP37, CFD, USP33, TRIP12, DPP4	71	1054	13528	3.07315	0.0539646	0.00691042	0.111867
M1	GOTERM_BP_FAT	GO:0030163~protein catabolic process	13	1.61491	7.38484e-05	ADAM10, UBE4A, USP4, BRCA1, SENP7, UHRF1, UBA1, PSMA4, PSEN2, PPP2CB, USP37, USP33, TRIP12	71	622	13528	3.98225	0.0542317	0.00617614	0.112436
M1	GOTERM_BP_FAT	GO:0046578~regulation of Ras protein signal transduction	8	0.993789	0.000102893	DLC1, ACAP1, PPP2CB, ASAP1, TBC1D1, ARFGEF1, VAV1, TBC1D2	71	210	13528	7.25848	0.0747472	0.00773873	0.156625
M1	GOTERM_BP_FAT	GO:0044265~cellular macromolecule catabolic process	13	1.61491	0.000309962	ADAM10, UBE4A, USP4, BRCA1, SENP7, UHRF1, UBA1, PSMA4, PSEN2, PPP2CB, USP37, USP33, TRIP12	71	725	13528	3.41649	0.208684	0.0210532	0.471133
M1	GOTERM_BP_FAT	GO:0009057~macromolecule catabolic process	13	1.61491	0.00060619	ADAM10, UBE4A, USP4, BRCA1, SENP7, UHRF1, UBA1, PSMA4, PSEN2, PPP2CB, USP37, USP33, TRIP12	71	781	13528	3.17152	0.367334	0.0374324	0.919451
M1	GOTERM_BP_FAT	GO:0019941~modification-dependent protein catabolic process	11	1.36646	0.00069826	UHRF1, UBE4A, UBA1, PSMA4, USP4, PPP2CB, USP37, USP33, SENP7, BRCA1, TRIP12	71	574	13528	3.65137	0.409845	0.0397551	1.05841
M1	GOTERM_BP_FAT	GO:0043632~modification-dependent macromolecule catabolic process	11	1.36646	0.00069826	UHRF1, UBE4A, UBA1, PSMA4, USP4, PPP2CB, USP37, USP33, SENP7, BRCA1, TRIP12	71	574	13528	3.65137	0.409845	0.0397551	1.05841
M1	GOTERM_BP_FAT	GO:0016192~vesicle-mediated transport	11	1.36646	0.000717264	GAPVD1, COPB1, SYNJ1, RHOB, PI4KB, CLTC, ARFGEF1, ELMO3, VAV1, ELMO2, DNM2	71	576	13528	3.63869	0.418258	0.0379558	1.08707
M1	GOTERM_BP_FAT	GO:0016044~membrane organization	9	1.11801	0.000755885	GAPVD1, COPB1, SYNJ1, PI4KB, CLTC, ELMO3, VAV1, ELMO2, DNM2	71	381	13528	4.50083	0.434989	0.0373454	1.14529
M1	GOTERM_BP_FAT	GO:0006897~endocytosis	7	0.869565	0.000952077	GAPVD1, SYNJ1, PI4KB, ELMO3, VAV1, ELMO2, DNM2	71	220	13528	6.06248	0.512839	0.0439524	1.44054
M1	GOTERM_BP_FAT	GO:0010324~membrane invagination	7	0.869565	0.000952077	GAPVD1, SYNJ1, PI4KB, ELMO3, VAV1, ELMO2, DNM2	71	220	13528	6.06248	0.512839	0.0439524	1.44054
M1	GOTERM_BP_FAT	GO:0048584~positive regulation of response to stimulus	7	0.869565	0.00136644	ADAM10, FAM175A, CLU, PSEN2, CACNB3, CFD, BRCA1	71	236	13528	5.65147	0.643838	0.0589204	2.06142
M1	GOTERM_BP_FAT	GO:0042981~regulation of apoptosis	12	1.49068	0.00264063	DLC1, CLU, PSEN2, PPP2CB, RBM5, BIRC5, STK4, VAV1, RASA1, BRCA1, RTEL1, DNM2	71	804	13528	2.84381	0.864164	0.104977	3.94782
M1	GOTERM_BP_FAT	GO:0043067~regulation of programmed cell death	12	1.49068	0.00285121	DLC1, CLU, PSEN2, PPP2CB, RBM5, BIRC5, STK4, VAV1, RASA1, BRCA1, RTEL1, DNM2	71	812	13528	2.81579	0.884182	0.10726	4.25629
M1	GOTERM_BP_FAT	GO:0010941~regulation of cell death	12	1.49068	0.00293361	DLC1, CLU, PSEN2, PPP2CB, RBM5, BIRC5, STK4, VAV1, RASA1, BRCA1, RTEL1, DNM2	71	815	13528	2.80543	0.891188	0.104978	4.37675
M1	GOTERM_BP_FAT	GO:0043087~regulation of GTPase activity	5	0.621118	0.0037579	ACAP1, ASAP1, TBC1D1, VAV1, TBC1D2	71	123	13528	7.74533	0.941724	0.126599	5.57392
M1	GOTERM_BP_FAT	GO:0006282~regulation of DNA repair	3	0.372671	0.00570251	FAM175A, BRCA1, RTEL1	71	22	13528	25.9821	0.98667	0.178201	8.34296
M1	GOTERM_BP_FAT	GO:0006816~calcium ion transport	5	0.621118	0.00624534	TRPC4, PSEN2, CACNB1, CACNB2, CACNB3	71	142	13528	6.70899	0.991174	0.185884	9.10227
M1	GOTERM_BP_FAT	GO:0002684~positive regulation of immune system process	6	0.745342	0.00773284	ADAM10, CLU, PSEN2, CACNB3, CFD, FOXP1	71	238	13528	4.80341	0.997152	0.216675	11.153
M1	GOTERM_BP_FAT	GO:0051336~regulation of hydrolase activity	7	0.869565	0.00786404	DLC1, ACAP1, ASAP1, BIRC5, TBC1D1, VAV1, TBC1D2	71	337	13528	3.9577	0.997422	0.212138	11.3318
M1	GOTERM_BP_FAT	GO:0045321~leukocyte activation	6	0.745342	0.00827892	SBNO2, ADAM10, PSEN2, VAV1, DPP4, FOXP1	71	242	13528	4.72401	0.99812	0.214479	11.8949
M1	GOTERM_BP_FAT	GO:0006511~ubiquitin-dependent protein catabolic process	6	0.745342	0.00827892	UBE4A, PSMA4, USP4, PPP2CB, USP37, USP33	71	242	13528	4.72401	0.99812	0.214479	11.8949
M1	GOTERM_BP_FAT	GO:0070647~protein modification by small protein conjugation or removal	5	0.621118	0.00943883	UBE4A, USP33, SENP7, BRCA1, TRIP12	71	160	13528	5.95423	0.999223	0.232941	13.4517
M1	GOTERM_BP_FAT	GO:0007242~intracellular signaling cascade	14	1.73913	0.011401	RP1, FAM175A, AURKA, PI4KB, STK4, VAV1, BRCA1, PLCB4, ACAP1, PSEN2, RHOB, PLCD1, RAPGEF2, RASA1	71	1256	13528	2.1238	0.999826	0.265955	16.0267
M1	GOTERM_BP_FAT	GO:0002253~activation of immune response	4	0.496894	0.0127146	CLU, PSEN2, CACNB3, CFD	71	94	13528	8.10788	0.999936	0.283331	17.7105
M1	GOTERM_BP_FAT	GO:0015674~di-, tri-valent inorganic cation transport	5	0.621118	0.0130416	TRPC4, PSEN2, CACNB1, CACNB2, CACNB3	71	176	13528	5.41293	0.99995	0.281344	18.1247
M1	GOTERM_BP_FAT	GO:0001775~cell activation	6	0.745342	0.0163725	SBNO2, ADAM10, PSEN2, VAV1, DPP4, FOXP1	71	287	13528	3.98331	0.999996	0.331053	22.2344
M1	GOTERM_BP_FAT	GO:0032318~regulation of Ras GTPase activity	4	0.496894	0.0166542	ACAP1, ASAP1, TBC1D1, TBC1D2	71	104	13528	7.32828	0.999997	0.327157	22.5729
M1	GOTERM_BP_FAT	GO:0032012~regulation of ARF protein signal transduction	3	0.372671	0.0217086	ACAP1, ASAP1, ARFGEF1	71	44	13528	12.991	1	0.394764	28.4186
M1	GOTERM_BP_FAT	GO:0043065~positive regulation of apoptosis	7	0.869565	0.0236106	DLC1, PSEN2, RBM5, STK4, VAV1, BRCA1, DNM2	71	430	13528	3.10174	1	0.411738	30.5095
M1	GOTERM_BP_FAT	GO:0048514~blood vessel morphogenesis	5	0.621118	0.0237019	DICER1, ZC3H12A, RHOB, PLCD1, RASA1	71	211	13528	4.51505	1	0.403955	30.6084
M1	GOTERM_BP_FAT	GO:0043068~positive regulation of programmed cell death	7	0.869565	0.0243291	DLC1, PSEN2, RBM5, STK4, VAV1, BRCA1, DNM2	71	433	13528	3.08025	1	0.403421	31.2844
M1	GOTERM_BP_FAT	GO:0010942~positive regulation of cell death	7	0.869565	0.0248162	DLC1, PSEN2, RBM5, STK4, VAV1, BRCA1, DNM2	71	435	13528	3.06608	1	0.401168	31.8051
M1	GOTERM_BP_FAT	GO:0006909~phagocytosis	3	0.372671	0.0255454	ELMO3, VAV1, ELMO2	71	48	13528	11.9085	1	0.401987	32.5778
M1	GOTERM_BP_FAT	GO:0007219~Notch signaling pathway	3	0.372671	0.029636	ADAM10, PSEN2, CFD	71	52	13528	10.9924	1	0.441441	36.7628
M1	GOTERM_BP_FAT	GO:0032446~protein modification by small protein conjugation	4	0.496894	0.0309488	UBE4A, SENP7, BRCA1, TRIP12	71	132	13528	5.77379	1	0.447548	38.0536
M1	GOTERM_BP_FAT	GO:0002252~immune effector process	4	0.496894	0.0321543	CLU, SAMHD1, CFD, FOXP1	71	134	13528	5.68762	1	0.452196	39.2171
M1	GOTERM_BP_FAT	GO:0030155~regulation of cell adhesion	4	0.496894	0.0340083	ADAM10, VAV1, RASA1, DPP4	71	137	13528	5.56307	1	0.463118	40.9669
M1	GOTERM_BP_FAT	GO:0043066~negative regulation of apoptosis	6	0.745342	0.0361843	CLU, PSEN2, PPP2CB, BIRC5, RASA1, RTEL1	71	354	13528	3.22941	1	0.476443	42.9604
M1	GOTERM_BP_FAT	GO:0001568~blood vessel development	5	0.621118	0.0380085	DICER1, ZC3H12A, RHOB, PLCD1, RASA1	71	245	13528	3.88847	1	0.485679	44.583
M1	GOTERM_BP_FAT	GO:0043069~negative regulation of programmed cell death	6	0.745342	0.0380772	CLU, PSEN2, PPP2CB, BIRC5, RASA1, RTEL1	71	359	13528	3.18443	1	0.478649	44.6432
M1	GOTERM_BP_FAT	GO:0060548~negative regulation of cell death	6	0.745342	0.038463	CLU, PSEN2, PPP2CB, BIRC5, RASA1, RTEL1	71	360	13528	3.17559	1	0.474684	44.9805
M1	GOTERM_BP_FAT	GO:0050778~positive regulation of immune response	4	0.496894	0.0392191	CLU, PSEN2, CACNB3, CFD	71	145	13528	5.25614	1	0.474127	45.6359
M1	GOTERM_BP_FAT	GO:0006302~double-strand break repair	3	0.372671	0.0408964	RAD21, FAM175A, BRCA1	71	62	13528	9.21945	1	0.481487	47.0638
M1	GOTERM_BP_FAT	GO:0001944~vasculature development	5	0.621118	0.040953	DICER1, ZC3H12A, RHOB, PLCD1, RASA1	71	251	13528	3.79552	1	0.474967	47.1114
M1	GOTERM_BP_FAT	GO:0001525~angiogenesis	4	0.496894	0.0412723	DICER1, ZC3H12A, RHOB, PLCD1	71	148	13528	5.1496	1	0.470826	47.379
M1	GOTERM_BP_FAT	GO:0046580~negative regulation of Ras protein signal transduction	2	0.248447	0.0456309	DLC1, PPP2CB	71	9	13528	42.3412	1	0.499133	50.9076
M1	GOTERM_BP_FAT	GO:0051058~negative regulation of small GTPase mediated signal transduction	2	0.248447	0.0456309	DLC1, PPP2CB	71	9	13528	42.3412	1	0.499133	50.9076
M1	GOTERM_BP_FAT	GO:0007049~cell cycle	9	1.11801	0.0463491	UHRF1, RAD21, PSMA4, E2F8, BIRC5, AURKA, PPP1CC, BRCA1, DNM2	71	776	13528	2.20982	1	0.497946	51.4674
M1	GOTERM_BP_FAT	GO:0022618~ribonucleoprotein complex assembly	3	0.372671	0.0495859	DICER1, RBM5, DDX1	71	69	13528	8.28414	1	0.515424	53.917
M1	GOTERM_BP_FAT	GO:0006281~DNA repair	5	0.621118	0.0594152	UHRF1, RAD21, FAM175A, BRCA1, RTEL1	71	284	13528	3.35449	1	0.575318	60.6663
M1	GOTERM_BP_FAT	GO:0031572~G2/M transition DNA damage checkpoint	2	0.248447	0.0652466	FAM175A, BRCA1	71	13	13528	29.3131	1	0.60395	64.2216
M1	GOTERM_BP_FAT	GO:0050820~positive regulation of coagulation	2	0.248447	0.0652466	SERPINF2, PSEN2	71	13	13528	29.3131	1	0.60395	64.2216
M1	GOTERM_BP_FAT	GO:0007059~chromosome segregation	3	0.372671	0.0658507	RAD21, BIRC5, BRCA1	71	81	13528	7.05686	1	0.600839	64.5722
M1	GOTERM_BP_FAT	GO:0022613~ribonucleoprotein complex biogenesis	4	0.496894	0.0664207	PDCD11, DICER1, RBM5, DDX1	71	180	13528	4.23412	1	0.597622	64.9001
M1	GOTERM_BP_FAT	GO:0051605~protein maturation by peptide bond cleavage	3	0.372671	0.0730866	CLU, PSEN2, CFD	71	86	13528	6.64658	1	0.627659	68.5298
M1	GOTERM_BP_FAT	GO:0045739~positive regulation of DNA repair	2	0.248447	0.0749049	FAM175A, BRCA1	71	15	13528	25.4047	1	0.630767	69.4572
M1	GOTERM_BP_FAT	GO:0006509~membrane protein ectodomain proteolysis	2	0.248447	0.0749049	ADAM10, PSEN2	71	15	13528	25.4047	1	0.630767	69.4572
M1	GOTERM_BP_FAT	GO:0031576~G2/M transition checkpoint	2	0.248447	0.079697	FAM175A, BRCA1	71	16	13528	23.8169	1	0.648335	71.7805
M1	GOTERM_BP_FAT	GO:0000075~cell cycle checkpoint	3	0.372671	0.0805663	FAM175A, BIRC5, BRCA1	71	91	13528	6.28138	1	0.646418	72.1838
M1	GOTERM_BP_FAT	GO:0046649~lymphocyte activation	4	0.496894	0.0839963	PSEN2, VAV1, DPP4, FOXP1	71	199	13528	3.82985	1	0.656437	73.7233
M1	GOTERM_BP_FAT	GO:0002526~acute inflammatory response	3	0.372671	0.0914157	SERPINF2, CLU, CFD	71	98	13528	5.83271	1	0.683011	76.7851
M1	GOTERM_BP_FAT	GO:0051726~regulation of cell cycle	5	0.621118	0.0921694	FAM175A, RHOB, BIRC5, AFAP1L2, BRCA1	71	331	13528	2.87818	1	0.680414	77.0767
M1	GOTERM_BP_FAT	GO:0030324~lung development	3	0.372671	0.0929993	DICER1, PSEN2, FOXP1	71	99	13528	5.77379	1	0.678193	77.3939
M1	GOTERM_BP_FAT	GO:0030323~respiratory tube development	3	0.372671	0.0977982	DICER1, PSEN2, FOXP1	71	102	13528	5.60398	1	0.691893	79.1489
M1	GOTERM_BP_FAT	GO:0033619~membrane protein proteolysis	2	0.248447	0.0986223	ADAM10, PSEN2	71	20	13528	19.0535	1	0.689644	79.4371
M1	GOTERM_BP_FAT	GO:0080135~regulation of cellular response to stress	3	0.372671	0.0994133	FAM175A, BRCA1, RTEL1	71	103	13528	5.54957	1	0.68732	79.7103
M2	GOTERM_BP_FAT	GO:0006952~defense response	14	2.08644	3.39218e-10	TNFAIP8L2, CCL3, PGLYRP1, C4BPB, ECSIT, CSN1S2, CCL11, DEFB7, CATHL3, EBD, FCN2, PYY2, CATHL1, CD14	53	223	8785	10.4061	1.52309e-07	1.52309e-07	4.81094e-07
M2	GOTERM_BP_FAT	GO:0008219~cell death	13	1.93741	2.52392e-09	DNASE2, BCL2L15, BCL2L14, TNFAIP8, BCL2A1, CIDEB, DAD1, BCL2L2, PPP1R15A, CLN5, DDIT4, C1D, SMNDC1	53	212	8785	10.1642	1.13324e-06	5.6662e-07	3.57954e-06
M2	GOTERM_BP_FAT	GO:0016265~death	13	1.93741	3.2922e-09	DNASE2, BCL2L15, BCL2L14, TNFAIP8, BCL2A1, CIDEB, DAD1, BCL2L2, PPP1R15A, CLN5, DDIT4, C1D, SMNDC1	53	217	8785	9.93001	1.4782e-06	4.92733e-07	4.66915e-06
M2	GOTERM_BP_FAT	GO:0006915~apoptosis	12	1.78838	9.05173e-09	DNASE2, BCL2L15, BCL2L14, BCL2A1, TNFAIP8, CIDEB, DAD1, BCL2L2, PPP1R15A, SMNDC1, DDIT4, C1D	53	188	8785	10.5801	4.06422e-06	1.01606e-06	1.28376e-05
M2	GOTERM_BP_FAT	GO:0006955~immune response	14	2.08644	9.57072e-09	TNFAIP8L2, CCL3, CPLX2, CCL2, CD8A, SWAP70, PGLYRP1, C4BPB, ECSIT, CCL11, VAMP7, FCN2, AICDA, CD14	53	293	8785	7.92002	4.29724e-06	8.5945e-07	1.35736e-05
M2	GOTERM_BP_FAT	GO:0012501~programmed cell death	12	1.78838	1.1285e-08	DNASE2, BCL2L15, BCL2L14, BCL2A1, TNFAIP8, CIDEB, DAD1, BCL2L2, PPP1R15A, SMNDC1, DDIT4, C1D	53	192	8785	10.3597	5.06695e-06	8.44494e-07	1.60049e-05
M2	GOTERM_BP_FAT	GO:0009617~response to bacterium	9	1.34128	3.85576e-08	CATHL3, DEFB7, CCL2, EBD, PGLYRP1, PYY2, CATHL1, CD14, CSN1S2	53	88	8785	16.9522	1.73122e-05	2.47319e-06	5.46842e-05
M2	GOTERM_BP_FAT	GO:0042742~defense response to bacterium	7	1.04322	7.427e-07	CATHL3, DEFB7, EBD, PGLYRP1, PYY2, CATHL1, CSN1S2	53	55	8785	21.0961	0.000333417	4.16832e-05	0.00105333
M2	GOTERM_BP_FAT	GO:0002252~immune effector process	7	1.04322	3.13977e-06	CPLX2, CD8A, SWAP70, FCN2, VAMP7, C4BPB, AICDA	53	70	8785	16.5755	0.00140877	0.000156628	0.00445287
M2	GOTERM_BP_FAT	GO:0002443~leukocyte mediated immunity	6	0.894188	6.09725e-06	CPLX2, CD8A, SWAP70, VAMP7, C4BPB, AICDA	53	45	8785	22.1006	0.00273393	0.00027373	0.00864706
M2	GOTERM_BP_FAT	GO:0045321~leukocyte activation	7	1.04322	3.66372e-05	CPLX2, CD8A, SWAP70, VAMP7, AICDA, CD40, FKBP1B	53	107	8785	10.8438	0.0163158	0.00149437	0.051948
M2	GOTERM_BP_FAT	GO:0001775~cell activation	7	1.04322	8.76899e-05	CPLX2, CD8A, SWAP70, VAMP7, AICDA, CD40, FKBP1B	53	125	8785	9.28226	0.0386094	0.00327583	0.124294
M2	GOTERM_BP_FAT	GO:0002449~lymphocyte mediated immunity	4	0.596125	0.00165605	CD8A, SWAP70, C4BPB, AICDA	53	40	8785	16.5755	0.524878	0.0556373	2.32322
M2	GOTERM_BP_FAT	GO:0002460~adaptive immune response based on somatic recombination of immune receptors built from immunoglobulin superfamily domains	4	0.596125	0.00165605	CD8A, SWAP70, C4BPB, AICDA	53	40	8785	16.5755	0.524878	0.0556373	2.32322
M2	GOTERM_BP_FAT	GO:0002250~adaptive immune response	4	0.596125	0.00165605	CD8A, SWAP70, C4BPB, AICDA	53	40	8785	16.5755	0.524878	0.0556373	2.32322
M2	GOTERM_BP_FAT	GO:0046649~lymphocyte activation	5	0.745156	0.00183912	CD8A, SWAP70, AICDA, CD40, FKBP1B	53	89	8785	9.31206	0.562432	0.0573285	2.57694
M2	GOTERM_BP_FAT	GO:0006954~inflammatory response	5	0.745156	0.00324506	CCL11, CCL3, FCN2, C4BPB, CD14	53	104	8785	7.96898	0.767625	0.0927103	4.50514
M2	GOTERM_BP_FAT	GO:0045087~innate immune response	4	0.596125	0.00552854	TNFAIP8L2, FCN2, C4BPB, ECSIT	53	61	8785	10.8692	0.917024	0.144077	7.56143
M2	GOTERM_BP_FAT	GO:0002520~immune system development	5	0.745156	0.00735615	DNASE2, CD8A, SWAP70, SLC25A38, AICDA	53	131	8785	6.32652	0.96367	0.177171	9.94179
M2	GOTERM_BP_FAT	GO:0016064~immunoglobulin mediated immune response	3	0.447094	0.0152183	SWAP70, C4BPB, AICDA	53	32	8785	15.5395	0.998978	0.317866	19.5466
M2	GOTERM_BP_FAT	GO:0019724~B cell mediated immunity	3	0.447094	0.0161393	SWAP70, C4BPB, AICDA	53	33	8785	15.0686	0.999328	0.319215	20.6072
M2	GOTERM_BP_FAT	GO:0016192~vesicle-mediated transport	6	0.894188	0.0167021	CPLX2, VAMP8, TRAPPC6B, VAMP7, TRAPPC5, TRAPPC1	53	254	8785	3.91547	0.99948	0.314858	21.2489
M2	GOTERM_BP_FAT	GO:0042113~B cell activation	3	0.447094	0.0180513	SWAP70, AICDA, CD40	53	35	8785	14.2075	0.99972	0.32259	22.7675
M2	GOTERM_BP_FAT	GO:0044092~negative regulation of molecular function	4	0.596125	0.018477	FABP4, CAND1, COMMD7, FKBP1B	53	95	8785	6.97915	0.999769	0.316566	23.241
M2	GOTERM_BP_FAT	GO:0009611~response to wounding	5	0.745156	0.0196059	CCL11, CCL3, FCN2, C4BPB, CD14	53	175	8785	4.73585	0.999862	0.320599	24.4837
M2	GOTERM_BP_FAT	GO:0043299~leukocyte degranulation	2	0.298063	0.0292542	CPLX2, VAMP7	53	5	8785	66.3019	0.999998	0.426193	34.3666
M2	GOTERM_BP_FAT	GO:0002444~myeloid leukocyte mediated immunity	2	0.298063	0.0292542	CPLX2, VAMP7	53	5	8785	66.3019	0.999998	0.426193	34.3666
M2	GOTERM_BP_FAT	GO:0042981~regulation of apoptosis	6	0.894188	0.0296267	BCL2L14, CCL2, BCL2A1, CIDEB, DAD1, BCL2L2	53	295	8785	3.37128	0.999999	0.417331	34.7229
M2	GOTERM_BP_FAT	GO:0043067~regulation of programmed cell death	6	0.894188	0.0307663	BCL2L14, CCL2, BCL2A1, CIDEB, DAD1, BCL2L2	53	298	8785	3.33734	0.999999	0.417051	35.8018
M2	GOTERM_BP_FAT	GO:0010941~regulation of cell death	6	0.894188	0.0311523	BCL2L14, CCL2, BCL2A1, CIDEB, DAD1, BCL2L2	53	299	8785	3.32618	0.999999	0.409209	36.1635
M2	GOTERM_BP_FAT	GO:0042330~taxis	3	0.447094	0.0390852	CCL11, CCL3, CCL2	53	53	8785	9.38234	1	0.472357	43.1894
M2	GOTERM_BP_FAT	GO:0006935~chemotaxis	3	0.447094	0.0390852	CCL11, CCL3, CCL2	53	53	8785	9.38234	1	0.472357	43.1894
M2	GOTERM_BP_FAT	GO:0002275~myeloid cell activation during immune response	2	0.298063	0.0407194	CPLX2, VAMP7	53	7	8785	47.3585	1	0.474625	44.5444
M2	GOTERM_BP_FAT	GO:0045190~isotype switching	2	0.298063	0.0464021	SWAP70, AICDA	53	8	8785	41.4387	1	0.508903	49.0259
M2	GOTERM_BP_FAT	GO:0002208~somatic diversification of immunoglobulins during immune response	2	0.298063	0.0464021	SWAP70, AICDA	53	8	8785	41.4387	1	0.508903	49.0259
M2	GOTERM_BP_FAT	GO:0002204~somatic recombination of immunoglobulin genes during immune response	2	0.298063	0.0464021	SWAP70, AICDA	53	8	8785	41.4387	1	0.508903	49.0259
M2	GOTERM_BP_FAT	GO:0045055~regulated secretory pathway	2	0.298063	0.0464021	CPLX2, VAMP7	53	8	8785	41.4387	1	0.508903	49.0259
M2	GOTERM_BP_FAT	GO:0002381~immunoglobulin production during immune response	2	0.298063	0.0520517	SWAP70, AICDA	53	9	8785	36.8344	1	0.538946	53.1457
M2	GOTERM_BP_FAT	GO:0016447~somatic recombination of immunoglobulin gene segments	2	0.298063	0.0632527	SWAP70, AICDA	53	11	8785	30.1372	1	0.600214	60.4145
M2	GOTERM_BP_FAT	GO:0043086~negative regulation of catalytic activity	3	0.447094	0.0742313	FABP4, CAND1, FKBP1B	53	76	8785	6.54295	1	0.649869	66.5094
M2	GOTERM_BP_FAT	GO:0016445~somatic diversification of immunoglobulins	2	0.298063	0.0743239	SWAP70, AICDA	53	13	8785	25.5007	1	0.63937	66.5569
M2	GOTERM_BP_FAT	GO:0006888~ER to Golgi vesicle-mediated transport	2	0.298063	0.0852667	VAMP7, TRAPPC1	53	15	8785	22.1006	1	0.68124	71.7473
M2	GOTERM_BP_FAT	GO:0002562~somatic diversification of immune receptors via germline recombination within a single locus	2	0.298063	0.0852667	SWAP70, AICDA	53	15	8785	22.1006	1	0.68124	71.7473
M2	GOTERM_BP_FAT	GO:0016444~somatic cell DNA recombination	2	0.298063	0.0852667	SWAP70, AICDA	53	15	8785	22.1006	1	0.68124	71.7473
M2	GOTERM_BP_FAT	GO:0002263~cell activation during immune response	2	0.298063	0.0960827	CPLX2, VAMP7	53	17	8785	19.5006	1	0.716321	76.133
M2	GOTERM_BP_FAT	GO:0002366~leukocyte activation during immune response	2	0.298063	0.0960827	CPLX2, VAMP7	53	17	8785	19.5006	1	0.716321	76.133
M2	GOTERM_BP_FAT	GO:0002200~somatic diversification of immune receptors	2	0.298063	0.0960827	SWAP70, AICDA	53	17	8785	19.5006	1	0.716321	76.133
M3	GOTERM_BP_FAT	GO:0006350~transcription	6	3.82166	0.000307745	VDR, PRDM6, ESR1, RXRG, ESR2, NR2F1	13	492	8785	8.24109	0.0462942	0.0462942	0.368547
M3	GOTERM_BP_FAT	GO:0045449~regulation of transcription	6	3.82166	0.0144342	VDR, PRDM6, ESR1, RXRG, ESR2, NR2F1	13	1166	8785	3.47737	0.893442	0.673568	16.0052
M3	GOTERM_BP_FAT	GO:0016481~negative regulation of transcription	3	1.91083	0.0181782	VDR, PRDM6, NR2F1	13	155	8785	13.0794	0.940703	0.610049	19.7539
M3	GOTERM_BP_FAT	GO:0045934~negative regulation of nucleobase, nucleoside, nucleotide and nucleic acid metabolic process	3	1.91083	0.0206857	VDR, PRDM6, NR2F1	13	166	8785	12.2127	0.960005	0.552801	22.1782
M3	GOTERM_BP_FAT	GO:0051172~negative regulation of nitrogen compound metabolic process	3	1.91083	0.0211566	VDR, PRDM6, NR2F1	13	168	8785	12.0673	0.962861	0.482433	22.6259
M3	GOTERM_BP_FAT	GO:0010629~negative regulation of gene expression	3	1.91083	0.0216321	VDR, PRDM6, NR2F1	13	170	8785	11.9253	0.965538	0.429542	23.0755
M3	GOTERM_BP_FAT	GO:0006355~regulation of transcription, DNA-dependent	5	3.18471	0.0224303	VDR, ESR1, RXRG, ESR2, NR2F1	13	845	8785	3.99863	0.969608	0.392914	23.825
M3	GOTERM_BP_FAT	GO:0051252~regulation of RNA metabolic process	5	3.18471	0.0237931	VDR, ESR1, RXRG, ESR2, NR2F1	13	860	8785	3.92889	0.975484	0.370956	25.0893
M3	GOTERM_BP_FAT	GO:0010558~negative regulation of macromolecule biosynthetic process	3	1.91083	0.0255966	VDR, PRDM6, NR2F1	13	186	8785	10.8995	0.981559	0.358335	26.7327
M3	GOTERM_BP_FAT	GO:0031327~negative regulation of cellular biosynthetic process	3	1.91083	0.0263712	VDR, PRDM6, NR2F1	13	189	8785	10.7265	0.983685	0.33739	27.4283
M3	GOTERM_BP_FAT	GO:0009890~negative regulation of biosynthetic process	3	1.91083	0.0279495	VDR, PRDM6, NR2F1	13	195	8785	10.3964	0.987292	0.327575	28.827
M3	GOTERM_BP_FAT	GO:0010605~negative regulation of macromolecule metabolic process	3	1.91083	0.0381979	VDR, PRDM6, NR2F1	13	231	8785	8.77622	0.997516	0.393357	37.3247
M3	GOTERM_BP_FAT	GO:0001764~neuron migration	2	1.27389	0.0415582	ESR2, NR2F1	13	31	8785	43.598	0.998551	0.395181	39.9016
M3	GOTERM_BP_FAT	GO:0006357~regulation of transcription from RNA polymerase II promoter	3	1.91083	0.0431592	VDR, RXRG, NR2F1	13	247	8785	8.20772	0.99888	0.384488	41.0949
M4	GOTERM_BP_FAT	GO:0051258~protein polymerization	6	2.44898	2.54476e-09	TUBB, TUBB6, TUBA4A, TUBA3E, TUBB3, TUBA1C, TUBA1D	20	28	8785	94.125	7.09987e-07	7.09987e-07	3.36291e-06
M4	GOTERM_BP_FAT	GO:0007017~microtubule-based process	7	2.85714	2.48221e-07	TUBB, TUBB6, TUBA4A, TUBA3E, DCTN3, TUBB3, TUBA1C, TUBA1D	20	133	8785	23.1184	6.92513e-05	3.46262e-05	0.000328025
M4	GOTERM_BP_FAT	GO:0007018~microtubule-based movement	6	2.44898	2.55896e-07	TUBB, TUBB6, TUBA4A, TUBA3E, TUBB3, TUBA1C, TUBA1D	20	68	8785	38.7574	7.13926e-05	2.37981e-05	0.000338168
M4	GOTERM_BP_FAT	GO:0043623~cellular protein complex assembly	6	2.44898	7.87155e-07	TUBB, TUBB6, TUBA4A, TUBA3E, TUBB3, TUBA1C, TUBA1D	20	85	8785	31.0059	0.000219592	5.49026e-05	0.00104023
M4	GOTERM_BP_FAT	GO:0006461~protein complex assembly	6	2.44898	3.14592e-05	TUBB, TUBB6, TUBA4A, TUBA3E, TUBB3, TUBA1C, TUBA1D	20	180	8785	14.6417	0.00873883	0.00175391	0.0415655
M4	GOTERM_BP_FAT	GO:0070271~protein complex biogenesis	6	2.44898	3.14592e-05	TUBB, TUBB6, TUBA4A, TUBA3E, TUBB3, TUBA1C, TUBA1D	20	180	8785	14.6417	0.00873883	0.00175391	0.0415655
M4	GOTERM_BP_FAT	GO:0034622~cellular macromolecular complex assembly	6	2.44898	4.07951e-05	TUBB, TUBB6, TUBA4A, TUBA3E, TUBB3, TUBA1C, TUBA1D	20	190	8785	13.8711	0.0113175	0.00189521	0.0538975
M4	GOTERM_BP_FAT	GO:0034621~cellular macromolecular complex subunit organization	6	2.44898	5.60036e-05	TUBB, TUBB6, TUBA4A, TUBA3E, TUBB3, TUBA1C, TUBA1D	20	203	8785	12.9828	0.015504	0.00222971	0.0739837
M4	GOTERM_BP_FAT	GO:0065003~macromolecular complex assembly	6	2.44898	0.000305647	TUBB, TUBB6, TUBA4A, TUBA3E, TUBB3, TUBA1C, TUBA1D	20	291	8785	9.0567	0.0817528	0.0106045	0.403162
M4	GOTERM_BP_FAT	GO:0043933~macromolecular complex subunit organization	6	2.44898	0.000397519	TUBB, TUBB6, TUBA4A, TUBA3E, TUBB3, TUBA1C, TUBA1D	20	308	8785	8.55682	0.104998	0.0122499	0.52405
M4	GOTERM_BP_FAT	GO:0006122~mitochondrial electron transport, ubiquinol to cytochrome c	2	0.816327	0.0107697	UQCRH, UQCRB	20	5	8785	175.7	0.951249	0.260738	13.3327
M4	GOTERM_BP_FAT	GO:0022900~electron transport chain	3	1.22449	0.0148618	UQCRH, CYCS, UQCRB	20	87	8785	15.1466	0.984664	0.315988	17.9527
M4	GOTERM_BP_FAT	GO:0000279~M phase	3	1.22449	0.0235189	TUBB, DCTN3, ERCC6L	20	111	8785	11.8716	0.998693	0.424978	26.9858
M4	GOTERM_BP_FAT	GO:0000060~protein import into nucleus, translocation	2	0.816327	0.0256627	CEP57, FGF2	20	12	8785	73.2083	0.999292	0.42762	29.076
M4	GOTERM_BP_FAT	GO:0006457~protein folding	3	1.22449	0.0267723	CCT7, CCT8, CCT6A	20	119	8785	11.0735	0.999485	0.417721	30.136
M4	GOTERM_BP_FAT	GO:0042775~mitochondrial ATP synthesis coupled electron transport	2	0.816327	0.0298787	UQCRH, UQCRB	20	14	8785	62.75	0.999789	0.431194	33.0261
M4	GOTERM_BP_FAT	GO:0022403~cell cycle phase	3	1.22449	0.0356493	TUBB, DCTN3, ERCC6L	20	139	8785	9.48022	0.99996	0.468996	38.1037
M4	GOTERM_BP_FAT	GO:0042773~ATP synthesis coupled electron transport	2	0.816327	0.0361703	UQCRH, UQCRB	20	17	8785	51.6765	0.999966	0.453718	38.5441
M4	GOTERM_BP_FAT	GO:0022904~respiratory electron transport chain	2	0.816327	0.0444989	UQCRH, UQCRB	20	21	8785	41.8333	0.999997	0.506163	45.2034
M4	GOTERM_BP_FAT	GO:0022402~cell cycle process	3	1.22449	0.057394	TUBB, DCTN3, ERCC6L	20	181	8785	7.28039	1	0.580184	54.2099
M4	GOTERM_BP_FAT	GO:0006606~protein import into nucleus	2	0.816327	0.0629898	CEP57, FGF2	20	30	8785	29.2833	1	0.59651	57.6748
M4	GOTERM_BP_FAT	GO:0051170~nuclear import	2	0.816327	0.0650233	CEP57, FGF2	20	31	8785	28.3387	1	0.590676	58.8727
M4	GOTERM_BP_FAT	GO:0034504~protein localization in nucleus	2	0.816327	0.0690778	CEP57, FGF2	20	33	8785	26.6212	1	0.596573	61.1681
M4	GOTERM_BP_FAT	GO:0006091~generation of precursor metabolites and energy	3	1.22449	0.0751401	UQCRH, CYCS, UQCRB	20	211	8785	6.24526	1	0.612308	64.3802
M4	GOTERM_BP_FAT	GO:0045333~cellular respiration	2	0.816327	0.0989595	UQCRH, UQCRB	20	48	8785	18.3021	1	0.702215	74.7685
M4	GOTERM_BP_FAT	GO:0016310~phosphorylation	4	1.63265	0.0991822	UQCRH, PDE6G, FGF2, UQCRB	20	521	8785	3.37236	1	0.688292	74.8508
M5	GOTERM_BP_FAT	GO:0007186~G-protein coupled receptor protein signaling pathway	27	6.38298	1.99126e-21	PRLHR, ADORA3, DRD2, EDN2, TRHR, TAC1, CXCL11, CCL5, CXCL10, EDNRA, EDNRB, AGTR1, S1PR1, CCL20, ADRA2A, GNG7, CCKBR, PROKR2, SSTR5, CHRM3, CCR5, CHRM2, CXCL16, ADRA1A, GHRL, PTAFR, HTR2A	36	1123	13528	9.03473	1.75032e-18	1.75032e-18	3.0944e-18
M5	GOTERM_BP_FAT	GO:0007610~behavior	18	4.25532	2.7961e-16	PRLHR, CCKBR, DRD2, EDN2, SLC6A3, TAC1, CXCL11, CCL5, CXCL10, EDNRB, CCR5, CCL20, CXCL16, GHRL, PLCB1, PTAFR, GNG7, HTR2A	36	469	13528	14.4222	2.92766e-13	1.46327e-13	5.21805e-13
M5	GOTERM_BP_FAT	GO:0007166~cell surface receptor linked signal transduction	27	6.38298	6.08679e-16	PRLHR, ADORA3, DRD2, EDN2, TRHR, TAC1, CXCL11, CCL5, CXCL10, EDNRA, EDNRB, AGTR1, S1PR1, CCL20, ADRA2A, GNG7, CCKBR, PROKR2, SSTR5, CHRM3, CCR5, CHRM2, CXCL16, ADRA1A, GHRL, PTAFR, HTR2A	36	1856	13528	5.46659	4.87943e-13	1.62648e-13	8.65974e-13
M5	GOTERM_BP_FAT	GO:0048015~phosphoinositide-mediated signaling	11	2.60047	1.29377e-14	EDNRA, AGTR1, EDNRB, S1PR1, CCKBR, CHRM2, DRD2, EDN2, PIK3CA, PTAFR, HTR2A	36	88	13528	46.9722	1.14179e-11	2.85449e-12	2.01839e-11
M5	GOTERM_BP_FAT	GO:0007204~elevation of cytosolic calcium ion concentration	11	2.60047	1.29032e-13	EDNRA, AGTR1, EDNRB, S1PR1, CCR5, CCKBR, DRD2, EDN2, TRHR, TAC1, GHRL	36	110	13528	37.5778	1.13398e-10	2.26796e-11	2.00473e-10
M5	GOTERM_BP_FAT	GO:0051480~cytosolic calcium ion homeostasis	11	2.60047	2.64501e-13	EDNRA, AGTR1, EDNRB, S1PR1, CCR5, CCKBR, DRD2, EDN2, TRHR, TAC1, GHRL	36	118	13528	35.0301	2.32456e-10	3.87427e-11	4.1096e-10
M5	GOTERM_BP_FAT	GO:0006874~cellular calcium ion homeostasis	12	2.83688	6.45924e-13	EDNRA, AGTR1, EDNRB, S1PR1, CCR5, CCKBR, DRD2, EDN2, TRHR, TAC1, GHRL, CCL5	36	183	13528	24.6412	5.6777e-10	8.11101e-11	1.00376e-09
M5	GOTERM_BP_FAT	GO:0055074~calcium ion homeostasis	12	2.83688	8.68866e-13	EDNRA, AGTR1, EDNRB, S1PR1, CCR5, CCKBR, DRD2, EDN2, TRHR, TAC1, GHRL, CCL5	36	188	13528	23.9858	7.63728e-10	9.54661e-11	1.3502e-09
M5	GOTERM_BP_FAT	GO:0006875~cellular metal ion homeostasis	12	2.83688	1.37319e-12	EDNRA, AGTR1, EDNRB, S1PR1, CCR5, CCKBR, DRD2, EDN2, TRHR, TAC1, GHRL, CCL5	36	196	13528	23.0068	1.20707e-09	1.34119e-10	2.13399e-09
M5	GOTERM_BP_FAT	GO:0055065~metal ion homeostasis	12	2.83688	2.24546e-12	EDNRA, AGTR1, EDNRB, S1PR1, CCR5, CCKBR, DRD2, EDN2, TRHR, TAC1, GHRL, CCL5	36	205	13528	21.9967	1.97373e-09	1.97373e-10	3.48936e-09
M5	GOTERM_BP_FAT	GO:0030005~cellular di-, tri-valent inorganic cation homeostasis	12	2.83688	6.82694e-12	EDNRA, AGTR1, EDNRB, S1PR1, CCR5, CCKBR, DRD2, EDN2, TRHR, TAC1, GHRL, CCL5	36	227	13528	19.8649	6.00092e-09	5.45538e-10	1.06091e-08
M5	GOTERM_BP_FAT	GO:0019932~second-messenger-mediated signaling	12	2.83688	9.94604e-12	EDNRA, SSTR5, AGTR1, EDNRB, S1PR1, CCKBR, CHRM2, DRD2, EDN2, PIK3CA, PTAFR, HTR2A	36	235	13528	19.1887	8.74257e-09	7.28548e-10	1.5456e-08
M5	GOTERM_BP_FAT	GO:0055066~di-, tri-valent inorganic cation homeostasis	12	2.83688	1.19445e-11	EDNRA, AGTR1, EDNRB, S1PR1, CCR5, CCKBR, DRD2, EDN2, TRHR, TAC1, GHRL, CCL5	36	239	13528	18.8675	1.04993e-08	8.07636e-10	1.85617e-08
M5	GOTERM_BP_FAT	GO:0030003~cellular cation homeostasis	12	2.83688	2.30825e-11	EDNRA, AGTR1, EDNRB, S1PR1, CCR5, CCKBR, DRD2, EDN2, TRHR, TAC1, GHRL, CCL5	36	254	13528	17.7533	2.02895e-08	1.44925e-09	3.58698e-08
M5	GOTERM_BP_FAT	GO:0007200~activation of phospholipase C activity by G-protein coupled receptor protein signaling pathway coupled to IP3 second messenger	8	1.89125	5.04736e-11	EDNRA, AGTR1, EDNRB, S1PR1, CCKBR, CHRM2, DRD2, HTR2A	36	52	13528	57.812	4.43662e-08	2.95775e-09	7.84353e-08
M5	GOTERM_BP_FAT	GO:0007626~locomotory behavior	12	2.83688	5.22477e-11	EDNRB, CCR5, CCL20, DRD2, SLC6A3, CXCL16, EDN2, CXCL11, CCL5, PTAFR, GNG7, CXCL10	36	274	13528	16.4574	4.59257e-08	2.87036e-09	8.11923e-08
M5	GOTERM_BP_FAT	GO:0055080~cation homeostasis	12	2.83688	8.27885e-11	EDNRA, AGTR1, EDNRB, S1PR1, CCR5, CCKBR, DRD2, EDN2, TRHR, TAC1, GHRL, CCL5	36	286	13528	15.7669	7.2771e-08	4.28065e-09	1.28652e-07
M5	GOTERM_BP_FAT	GO:0007202~activation of phospholipase C activity	8	1.89125	2.56524e-10	EDNRA, AGTR1, EDNRB, S1PR1, CCKBR, CHRM2, DRD2, HTR2A	36	65	13528	46.2496	2.25484e-07	1.25269e-08	3.98635e-07
M5	GOTERM_BP_FAT	GO:0010863~positive regulation of phospholipase C activity	8	1.89125	2.56524e-10	EDNRA, AGTR1, EDNRB, S1PR1, CCKBR, CHRM2, DRD2, HTR2A	36	65	13528	46.2496	2.25484e-07	1.25269e-08	3.98635e-07
M5	GOTERM_BP_FAT	GO:0010518~positive regulation of phospholipase activity	8	1.89125	3.94659e-10	EDNRA, AGTR1, EDNRB, S1PR1, CCKBR, CHRM2, DRD2, HTR2A	36	69	13528	43.5684	3.46905e-07	1.82582e-08	6.13295e-07
M5	GOTERM_BP_FAT	GO:0010517~regulation of phospholipase activity	8	1.89125	4.84706e-10	EDNRA, AGTR1, EDNRB, S1PR1, CCKBR, CHRM2, DRD2, HTR2A	36	71	13528	42.3412	4.26057e-07	2.13028e-08	7.53228e-07
M5	GOTERM_BP_FAT	GO:0060193~positive regulation of lipase activity	8	1.89125	7.18171e-10	EDNRA, AGTR1, EDNRB, S1PR1, CCKBR, CHRM2, DRD2, HTR2A	36	75	13528	40.083	6.31272e-07	3.00606e-08	1.11603e-06
M5	GOTERM_BP_FAT	GO:0006873~cellular ion homeostasis	12	2.83688	1.43294e-09	EDNRA, AGTR1, EDNRB, S1PR1, CCR5, CCKBR, DRD2, EDN2, TRHR, TAC1, GHRL, CCL5	36	374	13528	12.057	1.25955e-06	5.72524e-08	2.22677e-06
M5	GOTERM_BP_FAT	GO:0055082~cellular chemical homeostasis	12	2.83688	1.69416e-09	EDNRA, AGTR1, EDNRB, S1PR1, CCR5, CCKBR, DRD2, EDN2, TRHR, TAC1, GHRL, CCL5	36	380	13528	11.8667	1.48916e-06	6.47462e-08	2.6327e-06
M5	GOTERM_BP_FAT	GO:0060191~regulation of lipase activity	8	1.89125	2.06866e-09	EDNRA, AGTR1, EDNRB, S1PR1, CCKBR, CHRM2, DRD2, HTR2A	36	87	13528	34.5543	1.81835e-06	7.57648e-08	3.21468e-06
M5	GOTERM_BP_FAT	GO:0048878~chemical homeostasis	13	3.07329	2.86468e-09	CCKBR, DRD2, EDN2, TRHR, TAC1, CCL5, EDNRA, AGTR1, EDNRB, SSTR5, S1PR1, CCR5, GHRL	36	512	13528	9.54123	2.51805e-06	1.00722e-07	4.45169e-06
M5	GOTERM_BP_FAT	GO:0050801~ion homeostasis	12	2.83688	3.66321e-09	EDNRA, AGTR1, EDNRB, S1PR1, CCR5, CCKBR, DRD2, EDN2, TRHR, TAC1, GHRL, CCL5	36	409	13528	11.0253	3.21996e-06	1.23845e-07	5.69259e-06
M5	GOTERM_BP_FAT	GO:0044057~regulation of system process	11	2.60047	3.70132e-09	AGTR1, EDNRB, ACHE, ADORA3, CHRM3, CHRM2, DRD2, EDN2, TAC1, GHRL, HTR2A	36	309	13528	13.3772	3.25346e-06	1.20499e-07	5.75182e-06
M5	GOTERM_BP_FAT	GO:0032101~regulation of response to external stimulus	9	2.12766	5.48688e-09	EDNRA, AGTR1, S1PR1, DRD2, SLC6A3, EDN2, TAC1, GHRL, CCL5	36	159	13528	21.2704	4.82295e-06	1.72249e-07	8.52655e-06
M5	GOTERM_BP_FAT	GO:0042330~taxis	9	2.12766	5.76534e-09	EDNRB, CCR5, CCL20, CXCL16, EDN2, CXCL11, CCL5, PTAFR, CXCL10	36	160	13528	21.1375	5.06772e-06	1.74749e-07	8.95928e-06
M5	GOTERM_BP_FAT	GO:0006935~chemotaxis	9	2.12766	5.76534e-09	EDNRB, CCR5, CCL20, CXCL16, EDN2, CXCL11, CCL5, PTAFR, CXCL10	36	160	13528	21.1375	5.06772e-06	1.74749e-07	8.95928e-06
M5	GOTERM_BP_FAT	GO:0032103~positive regulation of response to external stimulus	7	1.65485	1.28619e-08	EDNRA, AGTR1, S1PR1, EDN2, TAC1, GHRL, CCL5	36	64	13528	41.1007	1.13056e-05	3.76854e-07	1.99873e-05
M5	GOTERM_BP_FAT	GO:0019725~cellular homeostasis	12	2.83688	1.42266e-08	EDNRA, AGTR1, EDNRB, S1PR1, CCR5, CCKBR, DRD2, EDN2, TRHR, TAC1, GHRL, CCL5	36	466	13528	9.67668	1.25051e-05	4.03393e-07	2.2108e-05
M5	GOTERM_BP_FAT	GO:0006939~smooth muscle contraction	6	1.41844	1.93903e-08	EDNRA, EDNRB, CHRM3, DRD2, EDN2, ADRA1A	36	33	13528	68.3232	1.70439e-05	5.32627e-07	3.01323e-05
M5	GOTERM_BP_FAT	GO:0042592~homeostatic process	14	3.30969	2.03049e-08	CCKBR, DRD2, EDN2, TRHR, TAC1, CCL5, EDNRA, AGTR1, EDNRB, SSTR5, S1PR1, CCR5, GHRL, HTR2A	36	751	13528	7.00518	1.78478e-05	5.40848e-07	3.15535e-05
M5	GOTERM_BP_FAT	GO:0007242~intracellular signaling cascade	17	4.01891	2.0482e-08	CCKBR, DRD2, EDN2, EDNRA, AGTR1, EDNRB, SSTR5, S1PR1, CHRM2, ADRA2A, ADRA1A, PIK3CA, GHRL, PLCB1, PTAFR, GNG7, HTR2A	36	1256	13528	5.08616	1.80035e-05	5.29519e-07	3.18287e-05
M5	GOTERM_BP_FAT	GO:0042127~regulation of cell proliferation	14	3.30969	3.54208e-08	CCKBR, DRD2, EDN2, TAC1, CXCL10, EDNRA, AGTR1, EDNRB, SSTR5, S1PR1, ADRA2A, ADRA1A, GHRL, HTR2A	36	787	13528	6.68474	3.11344e-05	8.89567e-07	5.50435e-05
M5	GOTERM_BP_FAT	GO:0043085~positive regulation of catalytic activity	12	2.83688	4.39577e-08	EDNRA, AGTR1, EDNRB, ADORA3, S1PR1, CCKBR, CHRM2, DRD2, EDN2, ADRA2A, GHRL, HTR2A	36	520	13528	8.67179	3.86381e-05	1.0733e-06	6.83098e-05
M5	GOTERM_BP_FAT	GO:0044093~positive regulation of molecular function	12	2.83688	1.48241e-07	EDNRA, AGTR1, EDNRB, ADORA3, S1PR1, CCKBR, CHRM2, DRD2, EDN2, ADRA2A, GHRL, HTR2A	36	586	13528	7.69511	0.000130295	3.52171e-06	0.000230364
M5	GOTERM_BP_FAT	GO:0045761~regulation of adenylate cyclase activity	7	1.65485	1.49926e-07	EDNRA, SSTR5, EDNRB, ADORA3, S1PR1, DRD2, ADRA2A	36	96	13528	27.4005	0.000131776	3.46801e-06	0.000232982
M5	GOTERM_BP_FAT	GO:0031279~regulation of cyclase activity	7	1.65485	1.80216e-07	EDNRA, SSTR5, EDNRB, ADORA3, S1PR1, DRD2, ADRA2A	36	99	13528	26.5701	0.000158397	4.06179e-06	0.000280054
M5	GOTERM_BP_FAT	GO:0007267~cell-cell signaling	12	2.83688	1.88142e-07	ACHE, CCR5, CCL20, DRD2, TAC1, GHRL, ADRA1A, CXCL11, CCL5, GJA3, HTR2A, CXCL10	36	600	13528	7.51556	0.000165363	4.1344e-06	0.000292369
M5	GOTERM_BP_FAT	GO:0030817~regulation of cAMP biosynthetic process	7	1.65485	2.03077e-07	EDNRA, SSTR5, EDNRB, ADORA3, S1PR1, DRD2, ADRA2A	36	101	13528	26.044	0.000178489	4.35377e-06	0.00031558
M5	GOTERM_BP_FAT	GO:0051339~regulation of lyase activity	7	1.65485	2.03077e-07	EDNRA, SSTR5, EDNRB, ADORA3, S1PR1, DRD2, ADRA2A	36	101	13528	26.044	0.000178489	4.35377e-06	0.00031558
M5	GOTERM_BP_FAT	GO:0030814~regulation of cAMP metabolic process	7	1.65485	2.28273e-07	EDNRA, SSTR5, EDNRB, ADORA3, S1PR1, DRD2, ADRA2A	36	103	13528	25.5383	0.000200632	4.77741e-06	0.000354733
M5	GOTERM_BP_FAT	GO:0051345~positive regulation of hydrolase activity	8	1.89125	3.10596e-07	EDNRA, AGTR1, EDNRB, S1PR1, CCKBR, CHRM2, DRD2, HTR2A	36	179	13528	16.7945	0.000272976	6.34914e-06	0.000482661
M5	GOTERM_BP_FAT	GO:0030808~regulation of nucleotide biosynthetic process	7	1.65485	3.37558e-07	EDNRA, SSTR5, EDNRB, ADORA3, S1PR1, DRD2, ADRA2A	36	110	13528	23.9131	0.000296669	6.74346e-06	0.00052456
M5	GOTERM_BP_FAT	GO:0030802~regulation of cyclic nucleotide biosynthetic process	7	1.65485	3.37558e-07	EDNRA, SSTR5, EDNRB, ADORA3, S1PR1, DRD2, ADRA2A	36	110	13528	23.9131	0.000296669	6.74346e-06	0.00052456
M5	GOTERM_BP_FAT	GO:0030799~regulation of cyclic nucleotide metabolic process	7	1.65485	3.95991e-07	EDNRA, SSTR5, EDNRB, ADORA3, S1PR1, DRD2, ADRA2A	36	113	13528	23.2783	0.000348015	7.73499e-06	0.000615363
M5	GOTERM_BP_FAT	GO:0006140~regulation of nucleotide metabolic process	7	1.65485	4.62486e-07	EDNRA, SSTR5, EDNRB, ADORA3, S1PR1, DRD2, ADRA2A	36	116	13528	22.6762	0.000406443	8.83747e-06	0.000718696
M5	GOTERM_BP_FAT	GO:0051046~regulation of secretion	8	1.89125	7.03697e-07	SSTR5, AGTR1, ACHE, DRD2, EDN2, TAC1, GHRL, HTR2A	36	202	13528	14.8823	0.000618359	1.31606e-05	0.00109353
M5	GOTERM_BP_FAT	GO:0051240~positive regulation of multicellular organismal process	8	1.89125	2.49027e-06	CHRM3, DRD2, SLC6A3, EDN2, TAC1, GHRL, CCL5, HTR2A	36	244	13528	12.3206	0.00218656	4.56021e-05	0.00386978
M5	GOTERM_BP_FAT	GO:0051482~elevation of cytosolic calcium ion concentration during G-protein signaling, coupled to IP3 second messenger (phospholipase C activating)	4	0.945626	3.43509e-06	EDNRA, AGTR1, S1PR1, DRD2	36	12	13528	125.259	0.0030149	6.16196e-05	0.00533797
M5	GOTERM_BP_FAT	GO:0008015~blood circulation	7	1.65485	7.2608e-06	EDNRA, AGTR1, EDNRB, DRD2, EDN2, TAC1, CXCL10	36	186	13528	14.1422	0.00636194	0.000127637	0.0112826
M5	GOTERM_BP_FAT	GO:0003013~circulatory system process	7	1.65485	7.2608e-06	EDNRA, AGTR1, EDNRB, DRD2, EDN2, TAC1, CXCL10	36	186	13528	14.1422	0.00636194	0.000127637	0.0112826
M5	GOTERM_BP_FAT	GO:0040012~regulation of locomotion	7	1.65485	8.70992e-06	S1PR1, DRD2, CXCL16, EDN2, TAC1, GHRL, CXCL10	36	192	13528	13.7002	0.00762682	0.000150107	0.0135343
M5	GOTERM_BP_FAT	GO:0007194~negative regulation of adenylate cyclase activity	5	1.18203	1.16589e-05	SSTR5, EDNRB, S1PR1, DRD2, ADRA2A	36	55	13528	34.1616	0.0101959	0.000197061	0.0181162
M5	GOTERM_BP_FAT	GO:0051350~negative regulation of lyase activity	5	1.18203	1.16589e-05	SSTR5, EDNRB, S1PR1, DRD2, ADRA2A	36	55	13528	34.1616	0.0101959	0.000197061	0.0181162
M5	GOTERM_BP_FAT	GO:0031280~negative regulation of cyclase activity	5	1.18203	1.16589e-05	SSTR5, EDNRB, S1PR1, DRD2, ADRA2A	36	55	13528	34.1616	0.0101959	0.000197061	0.0181162
M5	GOTERM_BP_FAT	GO:0006954~inflammatory response	8	1.89125	1.63207e-05	ADORA3, CCR5, CCL20, TAC1, CXCL11, CCL5, PTAFR, CXCL10	36	325	13528	9.24991	0.0142436	0.000270643	0.0253592
M5	GOTERM_BP_FAT	GO:0006952~defense response	10	2.36407	1.90772e-05	ADORA3, CCR5, CCL20, CXCL16, TAC1, CXCL11, CCL5, PTAFR, GNG7, CXCL10	36	615	13528	6.11021	0.0166292	0.000310489	0.0296416
M5	GOTERM_BP_FAT	GO:0051336~regulation of hydrolase activity	8	1.89125	2.06262e-05	EDNRA, AGTR1, EDNRB, S1PR1, CCKBR, CHRM2, DRD2, HTR2A	36	337	13528	8.92054	0.0179672	0.000329593	0.032048
M5	GOTERM_BP_FAT	GO:0048584~positive regulation of response to stimulus	7	1.65485	2.81047e-05	EDNRA, AGTR1, S1PR1, EDN2, TAC1, GHRL, CCL5	36	236	13528	11.146	0.0244017	0.000441052	0.0436654
M5	GOTERM_BP_FAT	GO:0050727~regulation of inflammatory response	5	1.18203	4.22014e-05	EDNRA, AGTR1, TAC1, GHRL, CCL5	36	76	13528	24.7222	0.0364162	0.000650592	0.0655604
M5	GOTERM_BP_FAT	GO:0006936~muscle contraction	6	1.41844	4.27877e-05	EDNRA, EDNRB, CHRM3, DRD2, EDN2, ADRA1A	36	153	13528	14.7364	0.0369127	0.000648258	0.0664709
M5	GOTERM_BP_FAT	GO:0008016~regulation of heart contraction	5	1.18203	4.44323e-05	ADORA3, CHRM2, DRD2, EDN2, TAC1	36	77	13528	24.4012	0.0383039	0.000661761	0.0690249
M5	GOTERM_BP_FAT	GO:0009611~response to wounding	9	2.12766	4.85947e-05	ACHE, ADORA3, CCR5, CCL20, TAC1, CXCL11, CCL5, PTAFR, CXCL10	36	530	13528	6.38113	0.0418163	0.000711676	0.0754889
M5	GOTERM_BP_FAT	GO:0050729~positive regulation of inflammatory response	4	0.945626	6.14006e-05	EDNRA, AGTR1, TAC1, CCL5	36	30	13528	50.1037	0.0525421	0.000884408	0.0953733
M5	GOTERM_BP_FAT	GO:0003012~muscle system process	6	1.41844	6.68223e-05	EDNRA, EDNRB, CHRM3, DRD2, EDN2, ADRA1A	36	168	13528	13.4206	0.0570469	0.000946951	0.103791
M5	GOTERM_BP_FAT	GO:0030334~regulation of cell migration	6	1.41844	6.87321e-05	S1PR1, DRD2, CXCL16, EDN2, TAC1, CXCL10	36	169	13528	13.3412	0.0586287	0.00095855	0.106756
M5	GOTERM_BP_FAT	GO:0008284~positive regulation of cell proliferation	8	1.89125	7.65032e-05	S1PR1, CCKBR, DRD2, EDN2, ADRA2A, TAC1, HTR2A, CXCL10	36	414	13528	7.26141	0.0650375	0.00105021	0.118819
M5	GOTERM_BP_FAT	GO:0030335~positive regulation of cell migration	5	1.18203	7.84221e-05	S1PR1, CXCL16, EDN2, TAC1, CXCL10	36	89	13528	21.1111	0.0666133	0.00105999	0.121798
M5	GOTERM_BP_FAT	GO:0019229~regulation of vasoconstriction	4	0.945626	8.98583e-05	AGTR1, CHRM3, EDN2, HTR2A	36	34	13528	44.2092	0.0759499	0.00119609	0.139548
M5	GOTERM_BP_FAT	GO:0040017~positive regulation of locomotion	5	1.18203	0.000114124	S1PR1, CXCL16, EDN2, TAC1, CXCL10	36	98	13528	19.1723	0.0954528	0.00149621	0.177201
M5	GOTERM_BP_FAT	GO:0051272~positive regulation of cell motion	5	1.18203	0.000114124	S1PR1, CXCL16, EDN2, TAC1, CXCL10	36	98	13528	19.1723	0.0954528	0.00149621	0.177201
M5	GOTERM_BP_FAT	GO:0030595~leukocyte chemotaxis	4	0.945626	0.000116059	EDNRB, CXCL16, EDN2, CCL5	36	37	13528	40.6246	0.09699	0.00149919	0.180202
M5	GOTERM_BP_FAT	GO:0008217~regulation of blood pressure	5	1.18203	0.000123432	AGTR1, EDNRB, DRD2, EDN2, TAC1	36	100	13528	18.7889	0.102824	0.00157127	0.191639
M5	GOTERM_BP_FAT	GO:0051270~regulation of cell motion	6	1.41844	0.000128662	S1PR1, DRD2, CXCL16, EDN2, TAC1, CXCL10	36	193	13528	11.6822	0.106939	0.00161442	0.199752
M5	GOTERM_BP_FAT	GO:0060326~cell chemotaxis	4	0.945626	0.000136024	EDNRB, CXCL16, EDN2, CCL5	36	39	13528	38.5413	0.112701	0.00168272	0.211171
M5	GOTERM_BP_FAT	GO:0033555~multicellular organismal response to stress	4	0.945626	0.000136024	EDNRB, ADRA2A, TAC1, GNG7	36	39	13528	38.5413	0.112701	0.00168272	0.211171
M5	GOTERM_BP_FAT	GO:0051047~positive regulation of secretion	5	1.18203	0.000172255	ACHE, DRD2, EDN2, TAC1, GHRL	36	109	13528	17.2375	0.140518	0.00210092	0.267347
M5	GOTERM_BP_FAT	GO:0032844~regulation of homeostatic process	5	1.18203	0.000204728	EDNRA, AGTR1, DRD2, TAC1, CCL5	36	114	13528	16.4815	0.164708	0.00246237	0.317672
M5	GOTERM_BP_FAT	GO:0014829~vascular smooth muscle contraction	3	0.70922	0.000231456	EDNRA, EDNRB, EDN2	36	9	13528	125.259	0.184108	0.00274586	0.359075
M5	GOTERM_BP_FAT	GO:0051050~positive regulation of transport	6	1.41844	0.000252414	EDNRA, ACHE, DRD2, EDN2, TAC1, GHRL	36	223	13528	10.1106	0.199005	0.0029543	0.39153
M5	GOTERM_BP_FAT	GO:0014821~phasic smooth muscle contraction	3	0.70922	0.00028885	EDNRB, DRD2, EDN2	36	10	13528	112.733	0.224258	0.00333568	0.447928
M5	GOTERM_BP_FAT	GO:0050880~regulation of blood vessel size	4	0.945626	0.00034013	EDNRA, AGTR1, EDNRB, EDN2	36	53	13528	28.3606	0.258459	0.00387591	0.527253
M5	GOTERM_BP_FAT	GO:0035150~regulation of tube size	4	0.945626	0.00034013	EDNRA, AGTR1, EDNRB, EDN2	36	53	13528	28.3606	0.258459	0.00387591	0.527253
M5	GOTERM_BP_FAT	GO:0043279~response to alkaloid	4	0.945626	0.000359501	EDNRA, DRD2, SLC6A3, TAC1	36	54	13528	27.8354	0.270983	0.00404383	0.557202
M5	GOTERM_BP_FAT	GO:0010033~response to organic substance	9	2.12766	0.000408112	EDNRA, DRD2, SLC6A3, CXCL16, TAC1, GHRL, CCL5, PTAFR, GNG7	36	721	13528	4.69071	0.301488	0.00453152	0.632323
M5	GOTERM_BP_FAT	GO:0060341~regulation of cellular localization	6	1.41844	0.000411826	SSTR5, ACHE, DRD2, EDN2, GHRL, HTR2A	36	248	13528	9.0914	0.303766	0.00451565	0.638061
M5	GOTERM_BP_FAT	GO:0050900~leukocyte migration	4	0.945626	0.000421838	EDNRB, CXCL16, EDN2, CCL5	36	57	13528	26.3704	0.309869	0.00456822	0.653525
M5	GOTERM_BP_FAT	GO:0003018~vascular process in circulatory system	4	0.945626	0.000444061	EDNRA, AGTR1, EDNRB, EDN2	36	58	13528	25.9157	0.323225	0.00474985	0.687842
M5	GOTERM_BP_FAT	GO:0040014~regulation of multicellular organism growth	4	0.945626	0.000515203	DRD2, SLC6A3, PIK3CA, GHRL	36	61	13528	24.6412	0.364269	0.00544273	0.797628
M5	GOTERM_BP_FAT	GO:0031644~regulation of neurological system process	5	1.18203	0.000626961	EDNRB, ACHE, DRD2, TAC1, HTR2A	36	153	13528	12.2803	0.423784	0.00654127	0.969863
M5	GOTERM_BP_FAT	GO:0046883~regulation of hormone secretion	4	0.945626	0.000649292	SSTR5, DRD2, EDN2, GHRL	36	66	13528	22.7744	0.434991	0.00669412	1.00424
M5	GOTERM_BP_FAT	GO:0007631~feeding behavior	4	0.945626	0.000739487	PRLHR, CCKBR, DRD2, GHRL	36	69	13528	21.7842	0.478085	0.00753253	1.143
M5	GOTERM_BP_FAT	GO:0043278~response to morphine	3	0.70922	0.000762791	EDNRA, DRD2, TAC1	36	16	13528	70.4583	0.488674	0.00768011	1.17882
M5	GOTERM_BP_FAT	GO:0014072~response to isoquinoline alkaloid	3	0.70922	0.000762791	EDNRA, DRD2, TAC1	36	16	13528	70.4583	0.488674	0.00768011	1.17882
M5	GOTERM_BP_FAT	GO:0051241~negative regulation of multicellular organismal process	5	1.18203	0.00081333	ACHE, DRD2, TAC1, GHRL, HTR2A	36	164	13528	11.4566	0.51091	0.00809442	1.25646
M5	GOTERM_BP_FAT	GO:0042310~vasoconstriction	3	0.70922	0.000863093	EDNRA, EDNRB, EDN2	36	17	13528	66.3137	0.531859	0.00849168	1.33285
M5	GOTERM_BP_FAT	GO:0031349~positive regulation of defense response	4	0.945626	0.000871644	EDNRA, AGTR1, TAC1, CCL5	36	73	13528	20.5906	0.535368	0.00848061	1.34598
M5	GOTERM_BP_FAT	GO:0045927~positive regulation of growth	4	0.945626	0.00113727	DRD2, SLC6A3, CXCL16, GHRL	36	80	13528	18.7889	0.632204	0.0109313	1.75276
M5	GOTERM_BP_FAT	GO:0050805~negative regulation of synaptic transmission	3	0.70922	0.00132409	ACHE, DRD2, HTR2A	36	21	13528	53.6825	0.687967	0.0125794	2.03793
M5	GOTERM_BP_FAT	GO:0007188~G-protein signaling, coupled to cAMP nucleotide second messenger	4	0.945626	0.00135516	SSTR5, S1PR1, CHRM2, DRD2	36	85	13528	17.6837	0.696384	0.0127353	2.08528
M5	GOTERM_BP_FAT	GO:0002027~regulation of heart rate	3	0.70922	0.00145414	DRD2, EDN2, TAC1	36	22	13528	51.2424	0.721717	0.0135154	2.23598
M5	GOTERM_BP_FAT	GO:0050886~endocrine process	3	0.70922	0.00159004	AGTR1, EDN2, GHRL	36	23	13528	49.0145	0.753097	0.0146159	2.44255
M5	GOTERM_BP_FAT	GO:0040008~regulation of growth	6	1.41844	0.00172262	AGTR1, DRD2, SLC6A3, CXCL16, PIK3CA, GHRL	36	341	13528	6.61193	0.780299	0.0156624	2.64367
M5	GOTERM_BP_FAT	GO:0019933~cAMP-mediated signaling	4	0.945626	0.00186585	SSTR5, S1PR1, CHRM2, DRD2	36	95	13528	15.8222	0.806332	0.0167814	2.8605
M5	GOTERM_BP_FAT	GO:0051970~negative regulation of transmission of nerve impulse	3	0.70922	0.00187932	ACHE, DRD2, HTR2A	36	25	13528	45.0933	0.808616	0.0167306	2.88087
M5	GOTERM_BP_FAT	GO:0040018~positive regulation of multicellular organism growth	3	0.70922	0.00187932	DRD2, SLC6A3, GHRL	36	25	13528	45.0933	0.808616	0.0167306	2.88087
M5	GOTERM_BP_FAT	GO:0019226~transmission of nerve impulse	6	1.41844	0.00193127	ACHE, S1PR1, DRD2, TAC1, GHRL, HTR2A	36	350	13528	6.4419	0.817175	0.0170174	2.9594
M5	GOTERM_BP_FAT	GO:0031645~negative regulation of neurological system process	3	0.70922	0.00235644	ACHE, DRD2, HTR2A	36	28	13528	40.2619	0.874288	0.020524	3.59982
M5	GOTERM_BP_FAT	GO:0045860~positive regulation of protein kinase activity	5	1.18203	0.00252064	EDNRA, EDN2, ADRA2A, GHRL, HTR2A	36	223	13528	8.42551	0.891221	0.0217253	3.84607
M5	GOTERM_BP_FAT	GO:0033674~positive regulation of kinase activity	5	1.18203	0.00286286	EDNRA, EDN2, ADRA2A, GHRL, HTR2A	36	231	13528	8.13372	0.919545	0.0244038	4.35744
M5	GOTERM_BP_FAT	GO:0007611~learning or memory	4	0.945626	0.00290683	DRD2, TAC1, PLCB1, HTR2A	36	111	13528	13.5415	0.922604	0.0245369	4.42297
M5	GOTERM_BP_FAT	GO:0050877~neurological system process	10	2.36407	0.00295965	ACHE, S1PR1, CCKBR, DRD2, SLC6A3, TAC1, GHRL, PLCB1, GJA3, HTR2A	36	1210	13528	3.1056	0.926125	0.0247406	4.50161
M5	GOTERM_BP_FAT	GO:0007187~G-protein signaling, coupled to cyclic nucleotide second messenger	4	0.945626	0.00321288	SSTR5, S1PR1, CHRM2, DRD2	36	115	13528	13.0705	0.940909	0.0265801	4.87784
M5	GOTERM_BP_FAT	GO:0051347~positive regulation of transferase activity	5	1.18203	0.00328461	EDNRA, EDN2, ADRA2A, GHRL, HTR2A	36	240	13528	7.8287	0.944531	0.0269135	4.98415
M5	GOTERM_BP_FAT	GO:0048520~positive regulation of behavior	3	0.70922	0.00346342	S1PR1, EDN2, GHRL	36	34	13528	33.1569	0.952623	0.0280989	5.24869
M5	GOTERM_BP_FAT	GO:0003073~regulation of systemic arterial blood pressure	3	0.70922	0.00366737	AGTR1, DRD2, EDN2	36	35	13528	32.2095	0.960425	0.0294605	5.5496
M5	GOTERM_BP_FAT	GO:0014070~response to organic cyclic substance	4	0.945626	0.00370794	EDNRA, DRD2, SLC6A3, TAC1	36	121	13528	12.4224	0.961816	0.029513	5.60935
M5	GOTERM_BP_FAT	GO:0046887~positive regulation of hormone secretion	3	0.70922	0.00387682	DRD2, EDN2, GHRL	36	36	13528	31.3148	0.967102	0.0305627	5.85767
M5	GOTERM_BP_FAT	GO:0006940~regulation of smooth muscle contraction	3	0.70922	0.00431205	CHRM3, CHRM2, EDN2	36	38	13528	29.6667	0.977595	0.0336417	6.49485
M5	GOTERM_BP_FAT	GO:0048511~rhythmic process	4	0.945626	0.00434156	DRD2, EDN2, PROKR2, GHRL	36	128	13528	11.7431	0.978172	0.0335713	6.53791
M5	GOTERM_BP_FAT	GO:0019935~cyclic-nucleotide-mediated signaling	4	0.945626	0.00453393	SSTR5, S1PR1, CHRM2, DRD2	36	130	13528	11.5624	0.981581	0.0347311	6.81813
M5	GOTERM_BP_FAT	GO:0007613~memory	3	0.70922	0.00453778	TAC1, PLCB1, HTR2A	36	39	13528	28.906	0.981644	0.0344605	6.82373
M5	GOTERM_BP_FAT	GO:0032846~positive regulation of homeostatic process	3	0.70922	0.00476888	EDNRA, TAC1, CCL5	36	40	13528	28.1833	0.985033	0.0358786	7.15931
M5	GOTERM_BP_FAT	GO:0007193~inhibition of adenylate cyclase activity by G-protein signaling	3	0.70922	0.00476888	SSTR5, S1PR1, DRD2	36	40	13528	28.1833	0.985033	0.0358786	7.15931
M5	GOTERM_BP_FAT	GO:0051051~negative regulation of transport	4	0.945626	0.00503729	DRD2, EDN2, GHRL, HTR2A	36	135	13528	11.1342	0.988192	0.0375441	7.54765
M5	GOTERM_BP_FAT	GO:0050804~regulation of synaptic transmission	4	0.945626	0.00514185	ACHE, DRD2, TAC1, HTR2A	36	136	13528	11.0523	0.989234	0.0379891	7.69852
M5	GOTERM_BP_FAT	GO:0016477~cell migration	5	1.18203	0.00539712	EDNRB, DRD2, CXCL16, EDN2, CCL5	36	276	13528	6.80757	0.991408	0.0395111	8.06586
M5	GOTERM_BP_FAT	GO:0043086~negative regulation of catalytic activity	5	1.18203	0.00546621	SSTR5, EDNRB, S1PR1, DRD2, ADRA2A	36	277	13528	6.78299	0.991917	0.0396786	8.16506
M5	GOTERM_BP_FAT	GO:0002791~regulation of peptide secretion	3	0.70922	0.00626681	SSTR5, DRD2, GHRL	36	46	13528	24.5072	0.996018	0.0450047	9.30718
M5	GOTERM_BP_FAT	GO:0050795~regulation of behavior	3	0.70922	0.00626681	S1PR1, EDN2, GHRL	36	46	13528	24.5072	0.996018	0.0450047	9.30718
M5	GOTERM_BP_FAT	GO:0007623~circadian rhythm	3	0.70922	0.00626681	DRD2, PROKR2, GHRL	36	46	13528	24.5072	0.996018	0.0450047	9.30718
M5	GOTERM_BP_FAT	GO:0051969~regulation of transmission of nerve impulse	4	0.945626	0.00637928	ACHE, DRD2, TAC1, HTR2A	36	147	13528	10.2252	0.996395	0.0454263	9.46655
M5	GOTERM_BP_FAT	GO:0042325~regulation of phosphorylation	6	1.41844	0.0065641	EDNRA, EDNRB, EDN2, ADRA2A, GHRL, HTR2A	36	466	13528	4.83834	0.996939	0.0463416	9.72789
M5	GOTERM_BP_FAT	GO:0007268~synaptic transmission	5	1.18203	0.00705773	ACHE, DRD2, TAC1, GHRL, HTR2A	36	298	13528	6.305	0.998022	0.0493561	10.4224
M5	GOTERM_BP_FAT	GO:0006928~cell motion	6	1.41844	0.00710639	EDNRB, DRD2, CXCL16, EDN2, ADRA2A, CCL5	36	475	13528	4.74667	0.998106	0.0492983	10.4906
M5	GOTERM_BP_FAT	GO:0032102~negative regulation of response to external stimulus	3	0.70922	0.00736943	DRD2, SLC6A3, GHRL	36	50	13528	22.5467	0.998499	0.0506842	10.8584
M5	GOTERM_BP_FAT	GO:0008277~regulation of G-protein coupled receptor protein signaling pathway	3	0.70922	0.00765784	RGS2, DRD2, GNG7	36	51	13528	22.1046	0.998837	0.0522155	11.26
M5	GOTERM_BP_FAT	GO:0051174~regulation of phosphorus metabolic process	6	1.41844	0.0077452	EDNRA, EDNRB, EDN2, ADRA2A, GHRL, HTR2A	36	485	13528	4.6488	0.998924	0.0523928	11.3814
M5	GOTERM_BP_FAT	GO:0019220~regulation of phosphate metabolic process	6	1.41844	0.0077452	EDNRA, EDNRB, EDN2, ADRA2A, GHRL, HTR2A	36	485	13528	4.6488	0.998924	0.0523928	11.3814
M5	GOTERM_BP_FAT	GO:0048870~cell motility	5	1.18203	0.00782502	EDNRB, DRD2, CXCL16, EDN2, CCL5	36	307	13528	6.12016	0.998997	0.0525179	11.4921
M5	GOTERM_BP_FAT	GO:0051674~localization of cell	5	1.18203	0.00782502	EDNRB, DRD2, CXCL16, EDN2, CCL5	36	307	13528	6.12016	0.998997	0.0525179	11.4921
M5	GOTERM_BP_FAT	GO:0006955~immune response	7	1.65485	0.00787868	CCR5, CCL20, CXCL16, CXCL11, CCL5, PTAFR, CXCL10	36	690	13528	3.81224	0.999044	0.0524708	11.5664
M5	GOTERM_BP_FAT	GO:0051048~negative regulation of secretion	3	0.70922	0.00886168	DRD2, EDN2, GHRL	36	55	13528	20.497	0.9996	0.0584103	12.9183
M5	GOTERM_BP_FAT	GO:0014824~artery smooth muscle contraction	2	0.472813	0.01031	EDNRA, EDN2	36	4	13528	187.889	0.999889	0.0671754	14.8748
M5	GOTERM_BP_FAT	GO:0014826~vein smooth muscle contraction	2	0.472813	0.01031	EDNRB, EDN2	36	4	13528	187.889	0.999889	0.0671754	14.8748
M5	GOTERM_BP_FAT	GO:0032222~regulation of synaptic transmission, cholinergic	2	0.472813	0.01031	ACHE, TAC1	36	4	13528	187.889	0.999889	0.0671754	14.8748
M5	GOTERM_BP_FAT	GO:0014820~tonic smooth muscle contraction	2	0.472813	0.01031	EDNRA, EDN2	36	4	13528	187.889	0.999889	0.0671754	14.8748
M5	GOTERM_BP_FAT	GO:0044092~negative regulation of molecular function	5	1.18203	0.010453	SSTR5, EDNRB, S1PR1, DRD2, ADRA2A	36	334	13528	5.62542	0.999903	0.0675819	15.0658
M5	GOTERM_BP_FAT	GO:0007612~learning	3	0.70922	0.0104775	DRD2, TAC1, PLCB1	36	60	13528	18.7889	0.999905	0.0672437	15.0985
M5	GOTERM_BP_FAT	GO:0045859~regulation of protein kinase activity	5	1.18203	0.0116703	EDNRA, EDN2, ADRA2A, GHRL, HTR2A	36	345	13528	5.44605	0.999967	0.0741138	16.675
M5	GOTERM_BP_FAT	GO:0043549~regulation of kinase activity	5	1.18203	0.0130993	EDNRA, EDN2, ADRA2A, GHRL, HTR2A	36	357	13528	5.26299	0.999991	0.0822722	18.5276
M5	GOTERM_BP_FAT	GO:0009617~response to bacterium	4	0.945626	0.0133824	CCL20, TAC1, CCL5, PTAFR	36	193	13528	7.78814	0.999993	0.0833937	18.89
M5	GOTERM_BP_FAT	GO:0007243~protein kinase cascade	5	1.18203	0.0147695	DRD2, ADRA2A, PIK3CA, GHRL, ADRA1A	36	370	13528	5.07808	0.999998	0.0910533	20.6442
M5	GOTERM_BP_FAT	GO:0006937~regulation of muscle contraction	3	0.70922	0.0148403	CHRM3, CHRM2, EDN2	36	72	13528	15.6574	0.999998	0.0908406	20.7328
M5	GOTERM_BP_FAT	GO:0051338~regulation of transferase activity	5	1.18203	0.015038	EDNRA, EDN2, ADRA2A, GHRL, HTR2A	36	372	13528	5.05078	0.999998	0.091371	20.9795
M5	GOTERM_BP_FAT	GO:0030384~phosphoinositide metabolic process	3	0.70922	0.0152338	DRD2, PIK3CA, PLCB1	36	73	13528	15.4429	0.999999	0.0918835	21.2233
M5	GOTERM_BP_FAT	GO:0060124~positive regulation of growth hormone secretion	2	0.472813	0.0154261	DRD2, GHRL	36	6	13528	125.259	0.999999	0.0923683	21.4621
M5	GOTERM_BP_FAT	GO:0032496~response to lipopolysaccharide	3	0.70922	0.0168524	TAC1, CCL5, PTAFR	36	77	13528	14.6407	1	0.0998624	23.2115
M5	GOTERM_BP_FAT	GO:0048247~lymphocyte chemotaxis	2	0.472813	0.0179746	CXCL16, CCL5	36	7	13528	107.365	1	0.105502	24.5624
M5	GOTERM_BP_FAT	GO:0051967~negative regulation of synaptic transmission, glutamatergic	2	0.472813	0.0179746	DRD2, HTR2A	36	7	13528	107.365	1	0.105502	24.5624
M5	GOTERM_BP_FAT	GO:0042493~response to drug	4	0.945626	0.0180487	DRD2, SLC6A3, CCL5, HTR2A	36	216	13528	6.95885	1	0.105221	24.6508
M5	GOTERM_BP_FAT	GO:0010959~regulation of metal ion transport	3	0.70922	0.0185412	EDNRA, DRD2, HTR2A	36	81	13528	13.9177	1	0.107254	25.2359
M5	GOTERM_BP_FAT	GO:0009719~response to endogenous stimulus	5	1.18203	0.019923	DRD2, TAC1, GHRL, CCL5, GNG7	36	405	13528	4.63923	1	0.114106	26.855
M5	GOTERM_BP_FAT	GO:0003078~regulation of natriuresis	2	0.472813	0.0205166	AGTR1, TAC1	36	8	13528	93.9444	1	0.116582	27.5405
M5	GOTERM_BP_FAT	GO:0060123~regulation of growth hormone secretion	2	0.472813	0.0205166	DRD2, GHRL	36	8	13528	93.9444	1	0.116582	27.5405
M5	GOTERM_BP_FAT	GO:0002237~response to molecule of bacterial origin	3	0.70922	0.0207486	TAC1, CCL5, PTAFR	36	86	13528	13.1085	1	0.117085	27.8067
M5	GOTERM_BP_FAT	GO:0021984~adenohypophysis development	2	0.472813	0.0230523	DRD2, SLC6A3	36	9	13528	83.5062	1	0.12854	30.4012
M5	GOTERM_BP_FAT	GO:0048246~macrophage chemotaxis	2	0.472813	0.0230523	EDNRB, EDN2	36	9	13528	83.5062	1	0.12854	30.4012
M5	GOTERM_BP_FAT	GO:0044062~regulation of excretion	2	0.472813	0.0230523	AGTR1, TAC1	36	9	13528	83.5062	1	0.12854	30.4012
M5	GOTERM_BP_FAT	GO:0007586~digestion	3	0.70922	0.0230604	CHRM3, CCKBR, GHRL	36	91	13528	12.3883	1	0.127782	30.4102
M5	GOTERM_BP_FAT	GO:0060134~prepulse inhibition	2	0.472813	0.0255815	DRD2, SLC6A3	36	10	13528	75.1556	1	0.140026	33.1492
M5	GOTERM_BP_FAT	GO:0043266~regulation of potassium ion transport	2	0.472813	0.0255815	DRD2, HTR2A	36	10	13528	75.1556	1	0.140026	33.1492
M5	GOTERM_BP_FAT	GO:0010648~negative regulation of cell communication	4	0.945626	0.0258777	ACHE, RGS2, DRD2, HTR2A	36	248	13528	6.06093	1	0.140684	33.4642
M5	GOTERM_BP_FAT	GO:0006576~biogenic amine metabolic process	3	0.70922	0.0259683	ACHE, DRD2, SLC6A3	36	97	13528	11.622	1	0.140291	33.5604
M5	GOTERM_BP_FAT	GO:0043269~regulation of ion transport	3	0.70922	0.0269692	EDNRA, DRD2, HTR2A	36	99	13528	11.3872	1	0.144482	34.6135
M5	GOTERM_BP_FAT	GO:0048585~negative regulation of response to stimulus	3	0.70922	0.0274755	DRD2, SLC6A3, GHRL	36	100	13528	11.2733	1	0.146145	35.1402
M5	GOTERM_BP_FAT	GO:0050890~cognition	7	1.65485	0.0275177	CCKBR, DRD2, SLC6A3, TAC1, PLCB1, GJA3, HTR2A	36	909	13528	2.89378	1	0.145488	35.1839
M5	GOTERM_BP_FAT	GO:0007213~muscarinic acetylcholine receptor signaling pathway	2	0.472813	0.0281044	CHRM3, CHRM2	36	11	13528	68.3232	1	0.147517	35.7889
M5	GOTERM_BP_FAT	GO:0014059~regulation of dopamine secretion	2	0.472813	0.0281044	DRD2, HTR2A	36	11	13528	68.3232	1	0.147517	35.7889
M5	GOTERM_BP_FAT	GO:0043406~positive regulation of MAP kinase activity	3	0.70922	0.0284997	ADRA2A, GHRL, HTR2A	36	102	13528	11.0523	1	0.148585	36.1935
M5	GOTERM_BP_FAT	GO:0002675~positive regulation of acute inflammatory response	2	0.472813	0.030621	TAC1, CCL5	36	12	13528	62.6296	1	0.15796	38.3246
M5	GOTERM_BP_FAT	GO:0007568~aging	3	0.70922	0.0327471	SLC6A3, CCL5, HTR2A	36	110	13528	10.2485	1	0.167162	40.3934
M5	GOTERM_BP_FAT	GO:0034612~response to tumor necrosis factor	2	0.472813	0.0331312	CXCL16, CCL5	36	13	13528	57.812	1	0.168021	40.7603
M5	GOTERM_BP_FAT	GO:0051094~positive regulation of developmental process	4	0.945626	0.0346379	AGTR1, DRD2, GHRL, CCL5	36	278	13528	5.40687	1	0.174095	42.1787
M5	GOTERM_BP_FAT	GO:0006650~glycerophospholipid metabolic process	3	0.70922	0.0372274	DRD2, PIK3CA, PLCB1	36	118	13528	9.55367	1	0.185016	44.5425
M5	GOTERM_BP_FAT	GO:0042402~biogenic amine catabolic process	2	0.472813	0.0381328	ACHE, SLC6A3	36	15	13528	50.1037	1	0.188102	45.3474
M5	GOTERM_BP_FAT	GO:0001964~startle response	2	0.472813	0.0406241	DRD2, SLC6A3	36	16	13528	46.9722	1	0.198231	47.5062
M5	GOTERM_BP_FAT	GO:0046903~secretion	4	0.945626	0.0419275	DRD2, GHRL, CCL5, CXCL10	36	300	13528	5.01037	1	0.202922	48.6036
M5	GOTERM_BP_FAT	GO:0008306~associative learning	2	0.472813	0.0431091	DRD2, TAC1	36	17	13528	44.2092	1	0.207006	49.5799
M5	GOTERM_BP_FAT	GO:0032228~regulation of synaptic transmission, GABAergic	2	0.472813	0.0431091	DRD2, TAC1	36	17	13528	44.2092	1	0.207006	49.5799
M5	GOTERM_BP_FAT	GO:0045987~positive regulation of smooth muscle contraction	2	0.472813	0.045588	CHRM3, EDN2	36	18	13528	41.7531	1	0.216615	51.5718
M5	GOTERM_BP_FAT	GO:0046717~acid secretion	2	0.472813	0.045588	DRD2, GHRL	36	18	13528	41.7531	1	0.216615	51.5718
M5	GOTERM_BP_FAT	GO:0042219~cellular amino acid derivative catabolic process	2	0.472813	0.0480605	ACHE, SLC6A3	36	19	13528	39.5556	1	0.225996	53.4852
M5	GOTERM_BP_FAT	GO:0051966~regulation of synaptic transmission, glutamatergic	2	0.472813	0.0480605	DRD2, HTR2A	36	19	13528	39.5556	1	0.225996	53.4852
M5	GOTERM_BP_FAT	GO:0050433~regulation of catecholamine secretion	2	0.472813	0.0480605	DRD2, HTR2A	36	19	13528	39.5556	1	0.225996	53.4852
M5	GOTERM_BP_FAT	GO:0051492~regulation of stress fiber formation	2	0.472813	0.0480605	S1PR1, TAC1	36	19	13528	39.5556	1	0.225996	53.4852
M5	GOTERM_BP_FAT	GO:0042220~response to cocaine	2	0.472813	0.0480605	DRD2, SLC6A3	36	19	13528	39.5556	1	0.225996	53.4852
M5	GOTERM_BP_FAT	GO:0042596~fear response	2	0.472813	0.0480605	ADRA2A, GNG7	36	19	13528	39.5556	1	0.225996	53.4852
M5	GOTERM_BP_FAT	GO:0014073~response to tropane	2	0.472813	0.0480605	DRD2, SLC6A3	36	19	13528	39.5556	1	0.225996	53.4852
M5	GOTERM_BP_FAT	GO:0042417~dopamine metabolic process	2	0.472813	0.0505269	DRD2, SLC6A3	36	20	13528	37.5778	1	0.235157	55.3231
M5	GOTERM_BP_FAT	GO:0048265~response to pain	2	0.472813	0.0505269	EDNRB, TAC1	36	20	13528	37.5778	1	0.235157	55.3231
M5	GOTERM_BP_FAT	GO:0001990~regulation of systemic arterial blood pressure by hormone	2	0.472813	0.0505269	AGTR1, EDN2	36	20	13528	37.5778	1	0.235157	55.3231
M5	GOTERM_BP_FAT	GO:0043405~regulation of MAP kinase activity	3	0.70922	0.0513102	ADRA2A, GHRL, HTR2A	36	141	13528	7.99527	1	0.2372	55.8924
M5	GOTERM_BP_FAT	GO:0044087~regulation of cellular component biogenesis	3	0.70922	0.0519604	S1PR1, TAC1, GHRL	36	142	13528	7.93897	1	0.238671	56.3599
M5	GOTERM_BP_FAT	GO:0001659~temperature homeostasis	2	0.472813	0.052987	DRD2, HTR2A	36	21	13528	35.7884	1	0.241656	57.0885
M5	GOTERM_BP_FAT	GO:0045933~positive regulation of muscle contraction	2	0.472813	0.052987	CHRM3, EDN2	36	21	13528	35.7884	1	0.241656	57.0885
M5	GOTERM_BP_FAT	GO:0002673~regulation of acute inflammatory response	2	0.472813	0.052987	TAC1, CCL5	36	21	13528	35.7884	1	0.241656	57.0885
M5	GOTERM_BP_FAT	GO:0032231~regulation of actin filament bundle formation	2	0.472813	0.052987	S1PR1, TAC1	36	21	13528	35.7884	1	0.241656	57.0885
M5	GOTERM_BP_FAT	GO:0007600~sensory perception	6	1.41844	0.0556301	CCKBR, DRD2, SLC6A3, TAC1, GJA3, HTR2A	36	810	13528	2.78354	1	0.251098	58.9123
M5	GOTERM_BP_FAT	GO:0043271~negative regulation of ion transport	2	0.472813	0.0578887	DRD2, HTR2A	36	23	13528	32.6763	1	0.258828	60.4131
M5	GOTERM_BP_FAT	GO:0002793~positive regulation of peptide secretion	2	0.472813	0.0578887	DRD2, GHRL	36	23	13528	32.6763	1	0.258828	60.4131
M5	GOTERM_BP_FAT	GO:0051353~positive regulation of oxidoreductase activity	2	0.472813	0.0651951	AGTR1, EDN2	36	26	13528	28.906	1	0.28588	64.9242
M5	GOTERM_BP_FAT	GO:0046888~negative regulation of hormone secretion	2	0.472813	0.0651951	EDN2, GHRL	36	26	13528	28.906	1	0.28588	64.9242
M5	GOTERM_BP_FAT	GO:0046486~glycerolipid metabolic process	3	0.70922	0.0655689	DRD2, PIK3CA, PLCB1	36	162	13528	6.95885	1	0.28594	65.1416
M5	GOTERM_BP_FAT	GO:0008285~negative regulation of cell proliferation	4	0.945626	0.0658345	SSTR5, DRD2, GHRL, ADRA1A	36	361	13528	4.16374	1	0.285591	65.2952
M5	GOTERM_BP_FAT	GO:0003044~regulation of systemic arterial blood pressure mediated by a chemical signal	2	0.472813	0.0676183	AGTR1, EDN2	36	27	13528	27.8354	1	0.290934	66.3109
M5	GOTERM_BP_FAT	GO:0006575~cellular amino acid derivative metabolic process	3	0.70922	0.0684216	ACHE, DRD2, SLC6A3	36	166	13528	6.79116	1	0.292562	66.7591
M5	GOTERM_BP_FAT	GO:0009725~response to hormone stimulus	4	0.945626	0.0684674	TAC1, GHRL, CCL5, GNG7	36	367	13528	4.09567	1	0.291378	66.7845
M5	GOTERM_BP_FAT	GO:0021983~pituitary gland development	2	0.472813	0.0700354	DRD2, SLC6A3	36	28	13528	26.8413	1	0.295788	67.6428
M5	GOTERM_BP_FAT	GO:0003014~renal system process	2	0.472813	0.0700354	AGTR1, DRD2	36	28	13528	26.8413	1	0.295788	67.6428
M5	GOTERM_BP_FAT	GO:0050921~positive regulation of chemotaxis	2	0.472813	0.0724465	S1PR1, EDN2	36	29	13528	25.9157	1	0.303181	68.9221
M5	GOTERM_BP_FAT	GO:0050920~regulation of chemotaxis	2	0.472813	0.0772503	S1PR1, EDN2	36	31	13528	24.2437	1	0.318917	71.3313
M5	GOTERM_BP_FAT	GO:0019233~sensory perception of pain	2	0.472813	0.0796431	TAC1, HTR2A	36	32	13528	23.4861	1	0.32587	72.4651
M5	GOTERM_BP_FAT	GO:0007416~synaptogenesis	2	0.472813	0.0796431	ACHE, DRD2	36	32	13528	23.4861	1	0.32587	72.4651
M5	GOTERM_BP_FAT	GO:0014033~neural crest cell differentiation	2	0.472813	0.08203	EDNRA, EDNRB	36	33	13528	22.7744	1	0.332679	73.5541
M5	GOTERM_BP_FAT	GO:0014032~neural crest cell development	2	0.472813	0.08203	EDNRA, EDNRB	36	33	13528	22.7744	1	0.332679	73.5541
M5	GOTERM_BP_FAT	GO:0051952~regulation of amine transport	2	0.472813	0.08203	DRD2, HTR2A	36	33	13528	22.7744	1	0.332679	73.5541
M5	GOTERM_BP_FAT	GO:0006584~catecholamine metabolic process	2	0.472813	0.0844108	DRD2, SLC6A3	36	34	13528	22.1046	1	0.339348	74.6001
M5	GOTERM_BP_FAT	GO:0034311~diol metabolic process	2	0.472813	0.0844108	DRD2, SLC6A3	36	34	13528	22.1046	1	0.339348	74.6001
M5	GOTERM_BP_FAT	GO:0009712~catechol metabolic process	2	0.472813	0.0844108	DRD2, SLC6A3	36	34	13528	22.1046	1	0.339348	74.6001
M5	GOTERM_BP_FAT	GO:0006644~phospholipid metabolic process	3	0.70922	0.0863617	DRD2, PIK3CA, PLCB1	36	190	13528	5.93333	1	0.34446	75.4282
M5	GOTERM_BP_FAT	GO:0018958~phenol metabolic process	2	0.472813	0.0867856	DRD2, SLC6A3	36	35	13528	21.473	1	0.34441	75.6048
M5	GOTERM_BP_FAT	GO:0007205~activation of protein kinase C activity by G-protein coupled receptor protein signaling pathway	2	0.472813	0.0891544	EDNRA, EDN2	36	36	13528	20.8765	1	0.3508	76.5698
M5	GOTERM_BP_FAT	GO:0019722~calcium-mediated signaling	2	0.472813	0.0915172	AGTR1, EDN2	36	37	13528	20.3123	1	0.357061	77.4967
M5	GOTERM_BP_FAT	GO:0021536~diencephalon development	2	0.472813	0.0915172	DRD2, SLC6A3	36	37	13528	20.3123	1	0.357061	77.4967
M5	GOTERM_BP_FAT	GO:0019637~organophosphate metabolic process	3	0.70922	0.0942184	DRD2, PIK3CA, PLCB1	36	200	13528	5.63667	1	0.364306	78.5143
M5	GOTERM_BP_FAT	GO:0050796~regulation of insulin secretion	2	0.472813	0.0985701	SSTR5, GHRL	36	40	13528	18.7889	1	0.376636	80.0636
M5	GOTERM_BP_FAT	GO:0051341~regulation of oxidoreductase activity	2	0.472813	0.0985701	AGTR1, EDN2	36	40	13528	18.7889	1	0.376636	80.0636
M5	GOTERM_BP_FAT	GO:0032940~secretion by cell	3	0.70922	0.0998391	GHRL, CCL5, CXCL10	36	207	13528	5.44605	1	0.379091	80.4953
M6	GOTERM_BP_FAT	GO:0012501~programmed cell death	7	2.7668	4.1611e-06	BAG5, TNF, GGCT, SLC25A6, CDKN2D, BAG2, KCNIP3	22	192	8785	14.5585	0.00232751	0.00232751	0.00608742
M6	GOTERM_BP_FAT	GO:0008219~cell death	7	2.7668	7.37523e-06	BAG5, TNF, GGCT, SLC25A6, CDKN2D, BAG2, KCNIP3	22	212	8785	13.185	0.00412163	0.00206294	0.0107892
M6	GOTERM_BP_FAT	GO:0016265~death	7	2.7668	8.43357e-06	BAG5, TNF, GGCT, SLC25A6, CDKN2D, BAG2, KCNIP3	22	217	8785	12.8812	0.00471168	0.00157303	0.0123374
M6	GOTERM_BP_FAT	GO:0006915~apoptosis	6	2.37154	6.55333e-05	BAG5, TNF, GGCT, SLC25A6, BAG2, KCNIP3	22	188	8785	12.7442	0.0360346	0.00913301	0.0958308
M6	GOTERM_BP_FAT	GO:0051130~positive regulation of cellular component organization	4	1.58103	0.000369093	UBE2N, BBS4, PTX3, DSTN	22	60	8785	26.6212	0.186761	0.040503	0.538618
M6	GOTERM_BP_FAT	GO:0009620~response to fungus	3	1.18577	0.000560868	CATHL6, COTL1, PTX3	22	15	8785	79.8636	0.269608	0.0510151	0.817408
M6	GOTERM_BP_FAT	GO:0006301~postreplication repair	2	0.790514	0.00952914	UBE2N, UBE2B	22	4	8785	199.659	0.995308	0.535125	13.0709
M6	GOTERM_BP_FAT	GO:0010608~posttranscriptional regulation of gene expression	3	1.18577	0.0168636	TNF, AHSP, UBE2B	22	84	8785	14.2614	0.999927	0.695937	22.0275
M6	GOTERM_BP_FAT	GO:0050832~defense response to fungus	2	0.790514	0.0189718	CATHL6, COTL1	22	8	8785	99.8295	0.999978	0.696328	24.4382
M6	GOTERM_BP_FAT	GO:0050821~protein stabilization	2	0.790514	0.0189718	AHSP, UBE2B	22	8	8785	99.8295	0.999978	0.696328	24.4382
M6	GOTERM_BP_FAT	GO:0045429~positive regulation of nitric oxide biosynthetic process	2	0.790514	0.021319	TNF, PTX3	22	9	8785	88.7374	0.999994	0.700839	27.0404
M6	GOTERM_BP_FAT	GO:0006259~DNA metabolic process	4	1.58103	0.0234441	UBE2N, GINS1, CDKN2D, UBE2B	22	262	8785	6.09646	0.999998	0.701125	29.3241
M6	GOTERM_BP_FAT	GO:0045428~regulation of nitric oxide biosynthetic process	2	0.790514	0.0259974	TNF, PTX3	22	11	8785	72.6033	1	0.707491	31.9799
M6	GOTERM_BP_FAT	GO:0000910~cytokinesis	2	0.790514	0.0352904	BBS4, DSTN	22	15	8785	53.2424	1	0.787258	40.8811
M6	GOTERM_BP_FAT	GO:0006281~DNA repair	3	1.18577	0.0395946	UBE2N, CDKN2D, UBE2B	22	133	8785	9.00718	1	0.801307	44.6248
M6	GOTERM_BP_FAT	GO:0031647~regulation of protein stability	2	0.790514	0.0422047	AHSP, UBE2B	22	18	8785	44.3687	1	0.800084	46.7862
M6	GOTERM_BP_FAT	GO:0051092~positive regulation of NF-kappaB transcription factor activity	2	0.790514	0.0444989	UBE2N, TNF	22	19	8785	42.0335	1	0.796722	48.6208
M6	GOTERM_BP_FAT	GO:0051091~positive regulation of transcription factor activity	2	0.790514	0.0513503	UBE2N, TNF	22	22	8785	36.3017	1	0.823867	53.755
M6	GOTERM_BP_FAT	GO:0051235~maintenance of location	2	0.790514	0.0536237	BBS4, TNF	22	23	8785	34.7233	1	0.81998	55.3501
M6	GOTERM_BP_FAT	GO:0010638~positive regulation of organelle organization	2	0.790514	0.0558919	UBE2N, DSTN	22	24	8785	33.2765	1	0.816432	56.8904
M6	GOTERM_BP_FAT	GO:0006974~response to DNA damage stimulus	3	1.18577	0.057068	UBE2N, CDKN2D, UBE2B	22	163	8785	7.34941	1	0.807047	57.6694
M6	GOTERM_BP_FAT	GO:0043388~positive regulation of DNA binding	2	0.790514	0.0581549	UBE2N, TNF	22	25	8785	31.9455	1	0.797643	58.3777
M6	GOTERM_BP_FAT	GO:0009411~response to UV	2	0.790514	0.0604128	CDKN2D, UBE2B	22	26	8785	30.7168	1	0.795296	59.8138
M6	GOTERM_BP_FAT	GO:0051099~positive regulation of binding	2	0.790514	0.064913	UBE2N, TNF	22	28	8785	28.5227	1	0.804876	62.5396
M6	GOTERM_BP_FAT	GO:0043281~regulation of caspase activity	2	0.790514	0.073852	TNF, CDKN2D	22	32	8785	24.9574	1	0.833067	67.4506
M6	GOTERM_BP_FAT	GO:0052548~regulation of endopeptidase activity	2	0.790514	0.076074	TNF, CDKN2D	22	33	8785	24.2011	1	0.830069	68.5746
M6	GOTERM_BP_FAT	GO:0034504~protein localization in nucleus	2	0.790514	0.076074	BBS4, TNF	22	33	8785	24.2011	1	0.830069	68.5746
M6	GOTERM_BP_FAT	GO:0051090~regulation of transcription factor activity	2	0.790514	0.0782909	UBE2N, TNF	22	34	8785	23.4893	1	0.827255	69.6599
M6	GOTERM_BP_FAT	GO:0052547~regulation of peptidase activity	2	0.790514	0.0827095	TNF, CDKN2D	22	36	8785	22.1843	1	0.833135	71.7196
M6	GOTERM_BP_FAT	GO:0019216~regulation of lipid metabolic process	2	0.790514	0.087108	BBS4, TNF	22	38	8785	21.0167	1	0.83842	73.64
M6	GOTERM_BP_FAT	GO:0080135~regulation of cellular response to stress	2	0.790514	0.087108	UBE2N, TNF	22	38	8785	21.0167	1	0.83842	73.64
M6	GOTERM_BP_FAT	GO:0051101~regulation of DNA binding	2	0.790514	0.0892997	UBE2N, TNF	22	39	8785	20.4779	1	0.835742	74.5508
M6	GOTERM_BP_FAT	GO:0006952~defense response	3	1.18577	0.0982879	TNF, CATHL6, COTL1	22	223	8785	5.37199	1	0.855034	77.9882
M7	GOTERM_BP_FAT	GO:0012501~programmed cell death	7	2.7668	4.1611e-06	BAG5, TNF, GGCT, SLC25A6, CDKN2D, BAG2, KCNIP3	22	192	8785	14.5585	0.00232751	0.00232751	0.00608742
M7	GOTERM_BP_FAT	GO:0008219~cell death	7	2.7668	7.37523e-06	BAG5, TNF, GGCT, SLC25A6, CDKN2D, BAG2, KCNIP3	22	212	8785	13.185	0.00412163	0.00206294	0.0107892
M7	GOTERM_BP_FAT	GO:0016265~death	7	2.7668	8.43357e-06	BAG5, TNF, GGCT, SLC25A6, CDKN2D, BAG2, KCNIP3	22	217	8785	12.8812	0.00471168	0.00157303	0.0123374
M7	GOTERM_BP_FAT	GO:0006915~apoptosis	6	2.37154	6.55333e-05	BAG5, TNF, GGCT, SLC25A6, BAG2, KCNIP3	22	188	8785	12.7442	0.0360346	0.00913301	0.0958308
M7	GOTERM_BP_FAT	GO:0051130~positive regulation of cellular component organization	4	1.58103	0.000369093	UBE2N, BBS4, PTX3, DSTN	22	60	8785	26.6212	0.186761	0.040503	0.538618
M7	GOTERM_BP_FAT	GO:0009620~response to fungus	3	1.18577	0.000560868	CATHL6, COTL1, PTX3	22	15	8785	79.8636	0.269608	0.0510151	0.817408
M7	GOTERM_BP_FAT	GO:0006301~postreplication repair	2	0.790514	0.00952914	UBE2N, UBE2B	22	4	8785	199.659	0.995308	0.535125	13.0709
M7	GOTERM_BP_FAT	GO:0010608~posttranscriptional regulation of gene expression	3	1.18577	0.0168636	TNF, AHSP, UBE2B	22	84	8785	14.2614	0.999927	0.695937	22.0275
M7	GOTERM_BP_FAT	GO:0050832~defense response to fungus	2	0.790514	0.0189718	CATHL6, COTL1	22	8	8785	99.8295	0.999978	0.696328	24.4382
M7	GOTERM_BP_FAT	GO:0050821~protein stabilization	2	0.790514	0.0189718	AHSP, UBE2B	22	8	8785	99.8295	0.999978	0.696328	24.4382
M7	GOTERM_BP_FAT	GO:0045429~positive regulation of nitric oxide biosynthetic process	2	0.790514	0.021319	TNF, PTX3	22	9	8785	88.7374	0.999994	0.700839	27.0404
M7	GOTERM_BP_FAT	GO:0006259~DNA metabolic process	4	1.58103	0.0234441	UBE2N, GINS1, CDKN2D, UBE2B	22	262	8785	6.09646	0.999998	0.701125	29.3241
M7	GOTERM_BP_FAT	GO:0045428~regulation of nitric oxide biosynthetic process	2	0.790514	0.0259974	TNF, PTX3	22	11	8785	72.6033	1	0.707491	31.9799
M7	GOTERM_BP_FAT	GO:0000910~cytokinesis	2	0.790514	0.0352904	BBS4, DSTN	22	15	8785	53.2424	1	0.787258	40.8811
M7	GOTERM_BP_FAT	GO:0006281~DNA repair	3	1.18577	0.0395946	UBE2N, CDKN2D, UBE2B	22	133	8785	9.00718	1	0.801307	44.6248
M7	GOTERM_BP_FAT	GO:0031647~regulation of protein stability	2	0.790514	0.0422047	AHSP, UBE2B	22	18	8785	44.3687	1	0.800084	46.7862
M7	GOTERM_BP_FAT	GO:0051092~positive regulation of NF-kappaB transcription factor activity	2	0.790514	0.0444989	UBE2N, TNF	22	19	8785	42.0335	1	0.796722	48.6208
M7	GOTERM_BP_FAT	GO:0051091~positive regulation of transcription factor activity	2	0.790514	0.0513503	UBE2N, TNF	22	22	8785	36.3017	1	0.823867	53.755
M7	GOTERM_BP_FAT	GO:0051235~maintenance of location	2	0.790514	0.0536237	BBS4, TNF	22	23	8785	34.7233	1	0.81998	55.3501
M7	GOTERM_BP_FAT	GO:0010638~positive regulation of organelle organization	2	0.790514	0.0558919	UBE2N, DSTN	22	24	8785	33.2765	1	0.816432	56.8904
M7	GOTERM_BP_FAT	GO:0006974~response to DNA damage stimulus	3	1.18577	0.057068	UBE2N, CDKN2D, UBE2B	22	163	8785	7.34941	1	0.807047	57.6694
M7	GOTERM_BP_FAT	GO:0043388~positive regulation of DNA binding	2	0.790514	0.0581549	UBE2N, TNF	22	25	8785	31.9455	1	0.797643	58.3777
M7	GOTERM_BP_FAT	GO:0009411~response to UV	2	0.790514	0.0604128	CDKN2D, UBE2B	22	26	8785	30.7168	1	0.795296	59.8138
M7	GOTERM_BP_FAT	GO:0051099~positive regulation of binding	2	0.790514	0.064913	UBE2N, TNF	22	28	8785	28.5227	1	0.804876	62.5396
M7	GOTERM_BP_FAT	GO:0043281~regulation of caspase activity	2	0.790514	0.073852	TNF, CDKN2D	22	32	8785	24.9574	1	0.833067	67.4506
M7	GOTERM_BP_FAT	GO:0052548~regulation of endopeptidase activity	2	0.790514	0.076074	TNF, CDKN2D	22	33	8785	24.2011	1	0.830069	68.5746
M7	GOTERM_BP_FAT	GO:0034504~protein localization in nucleus	2	0.790514	0.076074	BBS4, TNF	22	33	8785	24.2011	1	0.830069	68.5746
M7	GOTERM_BP_FAT	GO:0051090~regulation of transcription factor activity	2	0.790514	0.0782909	UBE2N, TNF	22	34	8785	23.4893	1	0.827255	69.6599
M7	GOTERM_BP_FAT	GO:0052547~regulation of peptidase activity	2	0.790514	0.0827095	TNF, CDKN2D	22	36	8785	22.1843	1	0.833135	71.7196
M7	GOTERM_BP_FAT	GO:0080135~regulation of cellular response to stress	2	0.790514	0.087108	UBE2N, TNF	22	38	8785	21.0167	1	0.83842	73.64
M7	GOTERM_BP_FAT	GO:0019216~regulation of lipid metabolic process	2	0.790514	0.087108	BBS4, TNF	22	38	8785	21.0167	1	0.83842	73.64
M7	GOTERM_BP_FAT	GO:0051101~regulation of DNA binding	2	0.790514	0.0892997	UBE2N, TNF	22	39	8785	20.4779	1	0.835742	74.5508
M7	GOTERM_BP_FAT	GO:0006952~defense response	3	1.18577	0.0982879	TNF, CATHL6, COTL1	22	223	8785	5.37199	1	0.855034	77.9882
M8	GOTERM_BP_FAT	GO:0008219~cell death	11	5.75916	1.01259e-09	TNFRSF1A, C7, TMEM173, EYA2, ROCK1, C6, BRE, FAS, TAX1BP1, SPAST, TRADD	17	719	13528	12.1744	3.68581e-07	3.68581e-07	1.39296e-06
M8	GOTERM_BP_FAT	GO:0016265~death	11	5.75916	1.08343e-09	TNFRSF1A, C7, TMEM173, EYA2, ROCK1, C6, BRE, FAS, TAX1BP1, SPAST, TRADD	17	724	13528	12.0903	3.94367e-07	1.97184e-07	1.49042e-06
M8	GOTERM_BP_FAT	GO:0006915~apoptosis	9	4.71204	1.37693e-07	TNFRSF1A, TMEM173, EYA2, ROCK1, C6, BRE, FAS, TAX1BP1, TRADD	17	602	13528	11.8968	5.01191e-05	1.67067e-05	0.000189418
M8	GOTERM_BP_FAT	GO:0012501~programmed cell death	9	4.71204	1.54397e-07	TNFRSF1A, TMEM173, EYA2, ROCK1, C6, BRE, FAS, TAX1BP1, TRADD	17	611	13528	11.7216	5.61989e-05	1.405e-05	0.000212396
M8	GOTERM_BP_FAT	GO:0048584~positive regulation of response to stimulus	5	2.6178	0.000139339	TNFRSF1A, C7, C6, BRE, SASH3	17	236	13528	16.8594	0.0494581	0.0100933	0.191512
M8	GOTERM_BP_FAT	GO:0045087~innate immune response	4	2.09424	0.00052773	TNFRSF1A, C7, TMEM173, C6	17	138	13528	23.0656	0.174812	0.0315167	0.723534
M8	GOTERM_BP_FAT	GO:0006955~immune response	6	3.14136	0.00092818	TNFRSF1A, C7, TMEM173, C6, TFE3, FAS	17	690	13528	6.91969	0.286815	0.0471405	1.26932
M8	GOTERM_BP_FAT	GO:0000910~cytokinesis	3	1.57068	0.0010469	ROCK1, ROCK2, SPAST	17	41	13528	58.2267	0.317008	0.0465411	1.43059
M8	GOTERM_BP_FAT	GO:0019724~B cell mediated immunity	3	1.57068	0.00194591	C7, C6, FAS	17	56	13528	42.6303	0.507864	0.0757548	2.64392
M8	GOTERM_BP_FAT	GO:0002449~lymphocyte mediated immunity	3	1.57068	0.00302225	C7, C6, FAS	17	70	13528	34.1042	0.667715	0.104324	4.07836
M8	GOTERM_BP_FAT	GO:0002250~adaptive immune response	3	1.57068	0.00364413	C7, C6, FAS	17	77	13528	31.0038	0.735228	0.113796	4.89818
M8	GOTERM_BP_FAT	GO:0002460~adaptive immune response based on somatic recombination of immune receptors built from immunoglobulin superfamily domains	3	1.57068	0.00364413	C7, C6, FAS	17	77	13528	31.0038	0.735228	0.113796	4.89818
M8	GOTERM_BP_FAT	GO:0006959~humoral immune response	3	1.57068	0.00383189	C7, C6, TFE3	17	79	13528	30.2189	0.752782	0.109932	5.14442
M8	GOTERM_BP_FAT	GO:0002443~leukocyte mediated immunity	3	1.57068	0.00452392	C7, C6, FAS	17	86	13528	27.7592	0.808035	0.119229	6.04691
M8	GOTERM_BP_FAT	GO:0002252~immune effector process	3	1.57068	0.0106712	C7, C6, FAS	17	134	13528	17.8156	0.979863	0.243417	13.7213
M8	GOTERM_BP_FAT	GO:0050778~positive regulation of immune response	3	1.57068	0.0124081	C7, C6, SASH3	17	145	13528	16.4641	0.989378	0.261392	15.7819
M8	GOTERM_BP_FAT	GO:0042981~regulation of apoptosis	5	2.6178	0.0126888	ROCK1, C6, FAS, TAX1BP1, TRADD	17	804	13528	4.94879	0.990422	0.252124	16.1106
M8	GOTERM_BP_FAT	GO:0043067~regulation of programmed cell death	5	2.6178	0.0131259	ROCK1, C6, FAS, TAX1BP1, TRADD	17	812	13528	4.90003	0.991848	0.246412	16.62
M8	GOTERM_BP_FAT	GO:0010941~regulation of cell death	5	2.6178	0.0132923	ROCK1, C6, FAS, TAX1BP1, TRADD	17	815	13528	4.88199	0.992333	0.23708	16.8132
M8	GOTERM_BP_FAT	GO:0051259~protein oligomerization	3	1.57068	0.0175357	TNFRSF1A, FAS, SPAST	17	174	13528	13.7201	0.998403	0.287466	21.6019
M8	GOTERM_BP_FAT	GO:0009611~response to wounding	4	2.09424	0.0228842	FNTB, TNFRSF1A, C7, C6	17	530	13528	6.00577	0.999781	0.343828	27.2736
M8	GOTERM_BP_FAT	GO:0019835~cytolysis	2	1.04712	0.0245638	C7, C6	17	21	13528	75.7871	0.999883	0.350198	28.9745
M8	GOTERM_BP_FAT	GO:0008633~activation of pro-apoptotic gene products	2	1.04712	0.0257192	FAS, TRADD	17	22	13528	72.3422	0.999924	0.350209	30.1232
M8	GOTERM_BP_FAT	GO:0002684~positive regulation of immune system process	3	1.57068	0.0314484	C7, C6, SASH3	17	238	13528	10.0306	0.999991	0.396917	35.5686
M8	GOTERM_BP_FAT	GO:0006952~defense response	4	2.09424	0.0336477	TNFRSF1A, C7, TMEM173, C6	17	615	13528	5.17571	0.999996	0.404948	37.5523
M8	GOTERM_BP_FAT	GO:0006958~complement activation, classical pathway	2	1.04712	0.0337717	C7, C6	17	29	13528	54.8803	0.999996	0.393597	37.6625
M8	GOTERM_BP_FAT	GO:0002455~humoral immune response mediated by circulating immunoglobulin	2	1.04712	0.0360609	C7, C6	17	31	13528	51.3397	0.999998	0.402009	39.6638
M8	GOTERM_BP_FAT	GO:0051094~positive regulation of developmental process	3	1.57068	0.0417747	TNFRSF1A, SASH3, TRADD	17	278	13528	8.58739	1	0.437456	44.402
M8	GOTERM_BP_FAT	GO:0051301~cell division	3	1.57068	0.0465063	ROCK1, ROCK2, SPAST	17	295	13528	8.09252	1	0.461567	48.062
M8	GOTERM_BP_FAT	GO:0006956~complement activation	2	1.04712	0.048561	C7, C6	17	42	13528	37.8936	1	0.464643	49.5806
M8	GOTERM_BP_FAT	GO:0002541~activation of plasma proteins involved in acute inflammatory response	2	1.04712	0.0496898	C7, C6	17	43	13528	37.0123	1	0.461193	50.3973
M8	GOTERM_BP_FAT	GO:0006917~induction of apoptosis	3	1.57068	0.0538108	C6, FAS, TRADD	17	320	13528	7.46029	1	0.477682	53.2759
M8	GOTERM_BP_FAT	GO:0012502~induction of programmed cell death	3	1.57068	0.0541113	C6, FAS, TRADD	17	321	13528	7.43705	1	0.468895	53.4796
M8	GOTERM_BP_FAT	GO:0006954~inflammatory response	3	1.57068	0.0553191	TNFRSF1A, C7, C6	17	325	13528	7.34552	1	0.466189	54.2902
M8	GOTERM_BP_FAT	GO:0050864~regulation of B cell activation	2	1.04712	0.0586751	FAS, SASH3	17	51	13528	31.2065	1	0.47657	56.4741
M8	GOTERM_BP_FAT	GO:0016064~immunoglobulin mediated immune response	2	1.04712	0.062024	C7, C6	17	54	13528	29.4728	1	0.4862	58.5566
M8	GOTERM_BP_FAT	GO:0043066~negative regulation of apoptosis	3	1.57068	0.064363	ROCK1, FAS, TAX1BP1	17	354	13528	6.74377	1	0.489655	59.9559
M8	GOTERM_BP_FAT	GO:0043069~negative regulation of programmed cell death	3	1.57068	0.0659714	ROCK1, FAS, TAX1BP1	17	359	13528	6.64984	1	0.489015	60.8926
M8	GOTERM_BP_FAT	GO:0060548~negative regulation of cell death	3	1.57068	0.0662948	ROCK1, FAS, TAX1BP1	17	360	13528	6.63137	1	0.481629	61.0784
M8	GOTERM_BP_FAT	GO:0045619~regulation of lymphocyte differentiation	2	1.04712	0.0720039	FAS, SASH3	17	63	13528	25.2624	1	0.502151	64.2276
M8	GOTERM_BP_FAT	GO:0045637~regulation of myeloid cell differentiation	2	1.04712	0.079697	TFE3, FAS	17	70	13528	22.7361	1	0.530354	68.0983
M8	GOTERM_BP_FAT	GO:0019221~cytokine-mediated signaling pathway	2	1.04712	0.079697	TNFRSF1A, TRADD	17	70	13528	22.7361	1	0.530354	68.0983
M8	GOTERM_BP_FAT	GO:0043065~positive regulation of apoptosis	3	1.57068	0.0902247	C6, FAS, TRADD	17	430	13528	5.55185	1	0.568068	72.7682
M8	GOTERM_BP_FAT	GO:0043068~positive regulation of programmed cell death	3	1.57068	0.0913032	C6, FAS, TRADD	17	433	13528	5.51338	1	0.563855	73.2089
M8	GOTERM_BP_FAT	GO:0010942~positive regulation of cell death	3	1.57068	0.0920245	C6, FAS, TRADD	17	435	13528	5.48803	1	0.558335	73.5
M8	GOTERM_BP_FAT	GO:0007010~cytoskeleton organization	3	1.57068	0.0923858	ROCK1, ROCK2, SPAST	17	436	13528	5.47545	1	0.551535	73.6447
M8	GOTERM_BP_FAT	GO:0051605~protein maturation by peptide bond cleavage	2	1.04712	0.0970575	C7, C6	17	86	13528	18.5062	1	0.562136	75.4508
M9	GOTERM_BP_FAT	GO:0006915~apoptosis	4	0.722022	0.00140211	CASP4, AIMP2, SFN, CIB1	12	188	8785	15.5762	0.221005	0.221005	1.71024
M9	GOTERM_BP_FAT	GO:0012501~programmed cell death	4	0.722022	0.00148991	CASP4, AIMP2, SFN, CIB1	12	192	8785	15.2517	0.233102	0.124273	1.81644
M9	GOTERM_BP_FAT	GO:0008219~cell death	4	0.722022	0.00198117	CASP4, AIMP2, SFN, CIB1	12	212	8785	13.8129	0.297421	0.111007	2.40868
M9	GOTERM_BP_FAT	GO:0016265~death	4	0.722022	0.00211805	CASP4, AIMP2, SFN, CIB1	12	217	8785	13.4946	0.314368	0.0900389	2.57312
M9	GOTERM_BP_FAT	GO:0008283~cell proliferation	3	0.541516	0.00807787	CD40LG, CD79A, SFN	12	111	8785	19.786	0.763947	0.250793	9.49062
M9	GOTERM_BP_FAT	GO:0042100~B cell proliferation	2	0.361011	0.00873506	CD40LG, CD79A	12	7	8785	209.167	0.790215	0.229163	10.2251
M9	GOTERM_BP_FAT	GO:0030183~B cell differentiation	2	0.361011	0.0247735	CD40LG, CD79A	12	20	8785	73.2083	0.988498	0.471593	26.5389
M9	GOTERM_BP_FAT	GO:0070661~leukocyte proliferation	2	0.361011	0.0259974	CD40LG, CD79A	12	21	8785	69.7222	0.990802	0.443503	27.6644
M9	GOTERM_BP_FAT	GO:0032943~mononuclear cell proliferation	2	0.361011	0.0259974	CD40LG, CD79A	12	21	8785	69.7222	0.990802	0.443503	27.6644
M9	GOTERM_BP_FAT	GO:0046651~lymphocyte proliferation	2	0.361011	0.0259974	CD40LG, CD79A	12	21	8785	69.7222	0.990802	0.443503	27.6644
M9	GOTERM_BP_FAT	GO:0006091~generation of precursor metabolites and energy	3	0.541516	0.027379	SDHA, PPP1CA, CYB561	12	211	8785	10.4088	0.992856	0.4225	28.9158
M9	GOTERM_BP_FAT	GO:0006952~defense response	3	0.541516	0.0303399	CATHL2, CD40LG, TAP	12	223	8785	9.84865	0.995848	0.422134	31.531
M9	GOTERM_BP_FAT	GO:0042113~B cell activation	2	0.361011	0.042986	CD40LG, CD79A	12	35	8785	41.8333	0.999599	0.50884	41.7361
M9	GOTERM_BP_FAT	GO:0042981~regulation of apoptosis	3	0.541516	0.0506035	CASP4, CD40LG, SFN	12	295	8785	7.44492	0.999903	0.537115	47.1883
M9	GOTERM_BP_FAT	GO:0043067~regulation of programmed cell death	3	0.541516	0.0515341	CASP4, CD40LG, SFN	12	298	8785	7.36997	0.999919	0.51541	47.8213
M9	GOTERM_BP_FAT	GO:0010941~regulation of cell death	3	0.541516	0.0518458	CASP4, CD40LG, SFN	12	299	8785	7.34532	0.999923	0.491802	48.0317
M9	GOTERM_BP_FAT	GO:0030098~lymphocyte differentiation	2	0.361011	0.0585195	CD40LG, CD79A	12	48	8785	30.5035	0.999978	0.511091	52.3543
M9	GOTERM_BP_FAT	GO:0042742~defense response to bacterium	2	0.361011	0.0667884	CATHL2, TAP	12	55	8785	26.6212	0.999995	0.536522	57.2515
M9	GOTERM_BP_FAT	GO:0002521~leukocyte differentiation	2	0.361011	0.0738235	CD40LG, CD79A	12	61	8785	24.0027	0.999999	0.552014	61.0492
M9	GOTERM_BP_FAT	GO:0015980~energy derivation by oxidation of organic compounds	2	0.361011	0.0831285	SDHA, PPP1CA	12	69	8785	21.2198	1	0.576091	65.5966
M9	GOTERM_BP_FAT	GO:0012502~induction of programmed cell death	2	0.361011	0.0912006	CASP4, SFN	12	76	8785	19.2654	1	0.591764	69.1408
M9	GOTERM_BP_FAT	GO:0006917~induction of apoptosis	2	0.361011	0.0912006	CASP4, SFN	12	76	8785	19.2654	1	0.591764	69.1408
M1	KEGG_PATHWAY	bta00562:Inositol phosphate metabolism	4	0.496894	0.00451717	PLCB4, SYNJ1, PLCD1, PI4KB	33	54	5085	11.4141	0.188005	0.188005	4.18895
M1	KEGG_PATHWAY	bta04070:Phosphatidylinositol signaling system	4	0.496894	0.010843	PLCB4, SYNJ1, PLCD1, PI4KB	33	74	5085	8.32924	0.39438	0.221784	9.79143
M1	KEGG_PATHWAY	bta04010:MAPK signaling pathway	6	0.745342	0.0241472	CACNB1, CACNB2, CACNB3, RAPGEF2, STK4, RASA1	33	267	5085	3.46272	0.675153	0.312573	20.6289
M1	KEGG_PATHWAY	bta04120:Ubiquitin mediated proteolysis	4	0.496894	0.0537463	UBE4A, UBA1, BRCA1, TRIP12	33	137	5085	4.499	0.921232	0.47023	40.6763
M1	KEGG_PATHWAY	bta05412:Arrhythmogenic right ventricular cardiomyopathy (ARVC)	3	0.372671	0.0820051	CACNB1, CACNB2, CACNB3	33	76	5085	6.08254	0.980472	0.544875	55.4576
M1	KEGG_PATHWAY	bta04260:Cardiac muscle contraction	3	0.372671	0.0857476	CACNB1, CACNB2, CACNB3	33	78	5085	5.92657	0.983818	0.497071	57.1447
M1	KEGG_PATHWAY	bta05410:Hypertrophic cardiomyopathy (HCM)	3	0.372671	0.0992439	CACNB1, CACNB2, CACNB3	33	85	5085	5.4385	0.991835	0.496842	62.7646
M10	KEGG_PATHWAY	bta04630:Jak-STAT signaling pathway	6	3.68098	9.96478e-06	AKT1, STAT5A, STAT5B, SOCS5, STAT3, EPO	13	136	4940	16.7647	0.000438357	0.000438357	0.00932241
M10	KEGG_PATHWAY	bta05200:Pathways in cancer	7	4.29448	3.41949e-05	BMP4, AKT1, TGFBR1, STAT5A, STAT5B, SMAD2, STAT3	13	303	4940	8.77888	0.00150347	0.000752018	0.0319873
M10	KEGG_PATHWAY	bta05221:Acute myeloid leukemia	4	2.45399	0.000267661	AKT1, STAT5A, STAT5B, STAT3	13	55	4940	27.6364	0.0117096	0.00391852	0.250137
M10	KEGG_PATHWAY	bta05212:Pancreatic cancer	4	2.45399	0.000480758	AKT1, TGFBR1, SMAD2, STAT3	13	67	4940	22.6866	0.0209362	0.00527564	0.448882
M10	KEGG_PATHWAY	bta05220:Chronic myeloid leukemia	4	2.45399	0.000644322	AKT1, TGFBR1, STAT5A, STAT5B	13	74	4940	20.5405	0.0279609	0.0056558	0.601191
M10	KEGG_PATHWAY	bta04350:TGF-beta signaling pathway	4	2.45399	0.000780624	BMP4, TGFBR1, SMAD2, ACVR1	13	79	4940	19.2405	0.0337773	0.00571045	0.727955
M10	KEGG_PATHWAY	bta04520:Adherens junction	3	1.84049	0.0109568	FYN, TGFBR1, SMAD2	13	67	4940	17.0149	0.384155	0.0669079	9.79405
M10	KEGG_PATHWAY	bta04012:ErbB signaling pathway	3	1.84049	0.0146624	AKT1, STAT5A, STAT5B	13	78	4940	14.6154	0.477914	0.078028	12.907
M10	KEGG_PATHWAY	bta05210:Colorectal cancer	3	1.84049	0.0168835	AKT1, TGFBR1, SMAD2	13	84	4940	13.5714	0.527264	0.0798757	14.7265
M10	KEGG_PATHWAY	bta04062:Chemokine signaling pathway	3	1.84049	0.0626133	AKT1, STAT5B, STAT3	13	171	4940	6.66667	0.941867	0.247611	45.3891
M10	KEGG_PATHWAY	bta05020:Prion diseases	2	1.22699	0.0728366	EGR1, FYN	13	31	4940	24.5161	0.964118	0.261033	50.7141
M11	KEGG_PATHWAY	bta03010:Ribosome	5	0.88968	3.84218e-07	RPL19, RPL13A, RPL8, RPL11, RPL29	6	84	4940	49.0079	2.30531e-06	2.30531e-06	0.000183882
M2	KEGG_PATHWAY	bta05340:Primary immunodeficiency	3	0.447094	0.00944901	CD8A, AICDA, CD40	24	32	4940	19.2969	0.261996	0.261996	7.89356
M2	KEGG_PATHWAY	bta04142:Lysosome	4	0.596125	0.0147895	DNASE2, CTSD, CTSH, CLN5	24	113	4940	7.28614	0.379233	0.212112	12.1067
M3	KEGG_PATHWAY	bta04020:Calcium signaling pathway	3	1.91083	0.0102549	CALM, TNNC1, PPP3R1	6	164	4940	15.061	0.273519	0.273519	8.47454
M3	KEGG_PATHWAY	bta04720:Long-term potentiation	2	1.27389	0.0583302	CALM, PPP3R1	6	59	4940	27.9096	0.844812	0.606061	40.3285
M4	KEGG_PATHWAY	bta04540:Gap junction	6	2.44898	6.68116e-07	TUBB, TUBB6, TUBA4A, TUBA3E, TUBB3, TUBA1C, TUBA1D	13	79	4940	28.8608	1.2026e-05	1.2026e-05	0.000492483
M4	KEGG_PATHWAY	bta04260:Cardiac muscle contraction	4	1.63265	0.000502256	UQCRH, ATP1A1, COX6C, UQCRB	13	68	4940	22.3529	0.00900211	0.00451123	0.369633
M4	KEGG_PATHWAY	bta05012:Parkinson's disease	4	1.63265	0.00308034	UQCRH, CYCS, COX6C, UQCRB	13	127	4940	11.9685	0.054018	0.0183403	2.24843
M4	KEGG_PATHWAY	bta05010:Alzheimer's disease	4	1.63265	0.00560892	UQCRH, CYCS, COX6C, UQCRB	13	157	4940	9.68153	0.0962882	0.0249935	4.06133
M4	KEGG_PATHWAY	bta05016:Huntington's disease	4	1.63265	0.00700425	UQCRH, CYCS, COX6C, UQCRB	13	170	4940	8.94118	0.118843	0.0249865	5.04922
M4	KEGG_PATHWAY	bta00190:Oxidative phosphorylation	3	1.22449	0.0381695	UQCRH, COX6C, UQCRB	13	130	4940	8.76923	0.503666	0.110193	24.9388
M5	KEGG_PATHWAY	bta04080:Neuroactive ligand-receptor interaction	16	3.78251	1.06392e-13	PRLHR, ADORA3, CCKBR, DRD2, TRHR, EDNRA, AGTR1, EDNRB, SSTR5, S1PR1, CHRM3, CHRM2, ADRA2A, ADRA1A, PTAFR, HTR2A	27	256	5085	11.7708	5.84977e-12	5.84977e-12	1.04616e-10
M5	KEGG_PATHWAY	bta04020:Calcium signaling pathway	11	2.60047	6.2889e-09	EDNRA, AGTR1, EDNRB, CHRM3, CCKBR, CHRM2, TRHR, ADRA1A, PLCB1, PTAFR, HTR2A	27	176	5085	11.7708	3.45889e-07	1.72945e-07	6.18566e-06
M5	KEGG_PATHWAY	bta04062:Chemokine signaling pathway	9	2.12766	2.54827e-06	CCR5, CCL20, CXCL16, PIK3CA, CXCL11, PLCB1, CCL5, GNG7, CXCL10	27	187	5085	9.06417	0.000140145	4.67173e-05	0.00250641
M5	KEGG_PATHWAY	bta04060:Cytokine-cytokine receptor interaction	6	1.41844	0.00942287	CCR5, CCL20, CXCL16, CXCL11, CCL5, CXCL10	27	262	5085	4.31298	0.405904	0.122061	8.89169
M5	KEGG_PATHWAY	bta04620:Toll-like receptor signaling pathway	4	0.945626	0.0141959	PIK3CA, CXCL11, CCL5, CXCL10	27	101	5085	7.45875	0.544503	0.14553	13.1188
M5	KEGG_PATHWAY	bta04270:Vascular smooth muscle contraction	4	0.945626	0.0187085	EDNRA, AGTR1, ADRA1A, PLCB1	27	112	5085	6.72619	0.646091	0.158963	16.9524
M5	KEGG_PATHWAY	bta04540:Gap junction	3	0.70922	0.075072	DRD2, PLCB1, HTR2A	27	89	5085	6.34831	0.986325	0.458367	53.5866
M8	KEGG_PATHWAY	bta04210:Apoptosis	3	1.57068	0.00574723	TNFRSF1A, FAS, TRADD	8	87	5085	21.9181	0.144118	0.144118	4.66299
M8	KEGG_PATHWAY	bta05020:Prion diseases	2	1.04712	0.0472247	C7, C6	8	35	5085	36.3214	0.729141	0.479559	33.0208
M8	KEGG_PATHWAY	bta05130:Pathogenic Escherichia coli infection	2	1.04712	0.0759194	ROCK1, ROCK2	8	57	5085	22.3026	0.881378	0.508653	48.011
M8	KEGG_PATHWAY	bta04920:Adipocytokine signaling pathway	2	1.04712	0.0887156	TNFRSF1A, TRADD	8	67	5085	18.9739	0.918594	0.465849	53.6831
M8	KEGG_PATHWAY	bta04610:Complement and coagulation cascades	2	1.04712	0.0912565	C7, C6	8	69	5085	18.4239	0.924506	0.403538	54.7422
M8	KEGG_PATHWAY	bta04622:RIG-I-like receptor signaling pathway	2	1.04712	0.0937914	TMEM173, TRADD	8	71	5085	17.9049	0.92999	0.358012	55.7775
M9	KEGG_PATHWAY	bta05340:Primary immunodeficiency	2	0.361011	0.025668	CD40LG, CD79A	5	32	4940	61.75	0.477995	0.477995	19.0201
M10	GOTERM_BP_FAT	GO:0007167~enzyme linked receptor protein signaling pathway	8	4.90798	1.50327e-10	BMP4, TGFBR1, STAT5A, STAT5B, SMAD2, SOCS5, STAT3, ACVR1	13	138	8785	39.175	1.01621e-07	1.01621e-07	2.25644e-07
M10	GOTERM_BP_FAT	GO:0010604~positive regulation of macromolecule metabolic process	9	5.52147	8.45713e-10	EGR1, BMP4, AKT1, TGFBR1, STAT5A, STAT5B, SMAD2, ACVR1, EPO	13	305	8785	19.9407	5.71702e-07	2.85851e-07	1.26943e-06
M10	GOTERM_BP_FAT	GO:0045941~positive regulation of transcription	8	4.90798	2.44126e-09	EGR1, BMP4, TGFBR1, STAT5A, STAT5B, SMAD2, ACVR1, EPO	13	205	8785	26.3715	1.65029e-06	5.50098e-07	3.66438e-06
M10	GOTERM_BP_FAT	GO:0010628~positive regulation of gene expression	8	4.90798	3.40654e-09	EGR1, BMP4, TGFBR1, STAT5A, STAT5B, SMAD2, ACVR1, EPO	13	215	8785	25.1449	2.30282e-06	5.75704e-07	5.11327e-06
M10	GOTERM_BP_FAT	GO:0045935~positive regulation of nucleobase, nucleoside, nucleotide and nucleic acid metabolic process	8	4.90798	5.2923e-09	EGR1, BMP4, TGFBR1, STAT5A, STAT5B, SMAD2, ACVR1, EPO	13	229	8785	23.6077	3.57759e-06	7.15518e-07	7.94383e-06
M10	GOTERM_BP_FAT	GO:0051173~positive regulation of nitrogen compound metabolic process	8	4.90798	6.52883e-09	EGR1, BMP4, TGFBR1, STAT5A, STAT5B, SMAD2, ACVR1, EPO	13	236	8785	22.9074	4.41348e-06	7.35582e-07	9.7999e-06
M10	GOTERM_BP_FAT	GO:0010557~positive regulation of macromolecule biosynthetic process	8	4.90798	8.71734e-09	EGR1, BMP4, TGFBR1, STAT5A, STAT5B, SMAD2, ACVR1, EPO	13	246	8785	21.9762	5.8929e-06	8.41845e-07	1.30849e-05
M10	GOTERM_BP_FAT	GO:0031328~positive regulation of cellular biosynthetic process	8	4.90798	1.18181e-08	EGR1, BMP4, TGFBR1, STAT5A, STAT5B, SMAD2, ACVR1, EPO	13	257	8785	21.0356	7.989e-06	9.98629e-07	1.77392e-05
M10	GOTERM_BP_FAT	GO:0009891~positive regulation of biosynthetic process	8	4.90798	1.28109e-08	EGR1, BMP4, TGFBR1, STAT5A, STAT5B, SMAD2, ACVR1, EPO	13	260	8785	20.7929	8.66015e-06	9.62243e-07	1.92294e-05
M10	GOTERM_BP_FAT	GO:0045597~positive regulation of cell differentiation	6	3.68098	7.13667e-08	BMP4, STAT5A, STAT5B, SMAD2, SOCS5, ACVR1	13	89	8785	45.5575	4.82427e-05	4.82437e-06	0.000107123
M10	GOTERM_BP_FAT	GO:0010033~response to organic substance	7	4.29448	7.84618e-08	EGR1, AKT1, FYN, TGFBR1, STAT5A, STAT5B, STAT3	13	190	8785	24.8968	5.30388e-05	4.82182e-06	0.000117773
M10	GOTERM_BP_FAT	GO:0051094~positive regulation of developmental process	6	3.68098	2.3749e-07	BMP4, STAT5A, STAT5B, SMAD2, SOCS5, ACVR1	13	113	8785	35.8816	0.00016053	1.33785e-05	0.000356476
M10	GOTERM_BP_FAT	GO:0048534~hemopoietic or lymphoid organ development	6	3.68098	3.34548e-07	EGR1, BMP4, TGFBR1, STAT5A, STAT5B, EPO	13	121	8785	33.5092	0.000226129	1.73963e-05	0.000502162
M10	GOTERM_BP_FAT	GO:0006357~regulation of transcription from RNA polymerase II promoter	7	4.29448	3.72897e-07	EGR1, BMP4, STAT5A, STAT5B, SMAD2, STAT3, EPO	13	247	8785	19.1514	0.000252047	1.80055e-05	0.000559724
M10	GOTERM_BP_FAT	GO:0002520~immune system development	6	3.68098	4.97486e-07	EGR1, BMP4, TGFBR1, STAT5A, STAT5B, EPO	13	131	8785	30.9513	0.000336244	2.24198e-05	0.000746734
M10	GOTERM_BP_FAT	GO:0040008~regulation of growth	6	3.68098	5.78006e-07	TGFBR1, STAT5A, STAT5B, SMAD2, SOCS5, STAT3	13	135	8785	30.0342	0.000390656	2.44205e-05	0.000867594
M10	GOTERM_BP_FAT	GO:0042110~T cell activation	5	3.06748	9.3428e-07	EGR1, FYN, STAT5A, STAT5B, SMAD2	13	60	8785	56.3141	0.000631374	3.71507e-05	0.00140236
M10	GOTERM_BP_FAT	GO:0045596~negative regulation of cell differentiation	5	3.06748	2.56073e-06	BMP4, STAT5A, STAT5B, SMAD2, SOCS5	13	77	8785	43.8811	0.00172956	9.6165e-05	0.00384363
M10	GOTERM_BP_FAT	GO:0019221~cytokine-mediated signaling pathway	4	2.45399	4.40428e-06	STAT5A, STAT5B, SOCS5, STAT3	13	25	8785	108.123	0.00297287	0.000156688	0.0066107
M10	GOTERM_BP_FAT	GO:0046649~lymphocyte activation	5	3.06748	4.5797e-06	EGR1, FYN, STAT5A, STAT5B, SMAD2	13	89	8785	37.9646	0.0030911	0.000154782	0.00687399
M10	GOTERM_BP_FAT	GO:0060397~JAK-STAT cascade involved in growth hormone signaling pathway	3	1.84049	5.1278e-06	STAT5A, STAT5B, STAT3	13	3	8785	675.769	0.0034604	0.000165053	0.00769665
M10	GOTERM_BP_FAT	GO:0043434~response to peptide hormone stimulus	4	2.45399	6.25876e-06	AKT1, STAT5A, STAT5B, STAT3	13	28	8785	96.5385	0.004222	0.000192297	0.00939411
M10	GOTERM_BP_FAT	GO:0032870~cellular response to hormone stimulus	4	2.45399	6.97556e-06	AKT1, STAT5A, STAT5B, STAT3	13	29	8785	93.2095	0.00470439	0.000205	0.0104699
M10	GOTERM_BP_FAT	GO:0045321~leukocyte activation	5	3.06748	9.55267e-06	EGR1, FYN, STAT5A, STAT5B, SMAD2	13	107	8785	31.578	0.00643683	0.000269032	0.0143378
M10	GOTERM_BP_FAT	GO:0030097~hemopoiesis	5	3.06748	9.91281e-06	EGR1, BMP4, STAT5A, STAT5B, EPO	13	108	8785	31.2856	0.00667869	0.000268008	0.0148783
M10	GOTERM_BP_FAT	GO:0006468~protein amino acid phosphorylation	7	4.29448	1.20873e-05	AKT1, SGK1, FYN, TGFBR1, STAT5A, STAT5B, ACVR1	13	448	8785	10.5589	0.00813779	0.000314223	0.0181418
M10	GOTERM_BP_FAT	GO:0060416~response to growth hormone stimulus	3	1.84049	1.70667e-05	STAT5A, STAT5B, STAT3	13	5	8785	405.462	0.0114709	0.000427213	0.0256144
M10	GOTERM_BP_FAT	GO:0060396~growth hormone receptor signaling pathway	3	1.84049	1.70667e-05	STAT5A, STAT5B, STAT3	13	5	8785	405.462	0.0114709	0.000427213	0.0256144
M10	GOTERM_BP_FAT	GO:0001775~cell activation	5	3.06748	1.77039e-05	EGR1, FYN, STAT5A, STAT5B, SMAD2	13	125	8785	27.0308	0.0118966	0.000427335	0.0265706
M10	GOTERM_BP_FAT	GO:0042127~regulation of cell proliferation	6	3.68098	1.9166e-05	BMP4, TGFBR1, STAT5A, STAT5B, SMAD2, EPO	13	275	8785	14.7441	0.0128728	0.000446671	0.0287647
M10	GOTERM_BP_FAT	GO:0007178~transmembrane receptor protein serine/threonine kinase signaling pathway	4	2.45399	2.16973e-05	BMP4, TGFBR1, SMAD2, ACVR1	13	42	8785	64.359	0.0145605	0.000488798	0.0325631
M10	GOTERM_BP_FAT	GO:0045449~regulation of transcription	9	5.52147	2.83818e-05	EGR1, BMP4, TGFBR1, STAT5A, STAT5B, SMAD2, STAT3, ACVR1, EPO	13	1166	8785	5.21606	0.0190035	0.000618724	0.0425931
M10	GOTERM_BP_FAT	GO:0016310~phosphorylation	7	4.29448	2.87316e-05	AKT1, SGK1, FYN, TGFBR1, STAT5A, STAT5B, ACVR1	13	521	8785	9.07943	0.0192354	0.00060678	0.043118
M10	GOTERM_BP_FAT	GO:0010941~regulation of cell death	6	3.68098	2.87358e-05	BMP4, TGFBR1, STAT5A, STAT5B, SMAD2, ACVR1	13	299	8785	13.5606	0.0192382	0.000588483	0.0431242
M10	GOTERM_BP_FAT	GO:0048609~reproductive process in a multicellular organism	5	3.06748	3.3562e-05	BMP4, TGFBR1, STAT5A, STAT5B, ACVR1	13	147	8785	22.9853	0.0224328	0.000667079	0.0503653
M10	GOTERM_BP_FAT	GO:0032504~multicellular organism reproduction	5	3.06748	3.3562e-05	BMP4, TGFBR1, STAT5A, STAT5B, ACVR1	13	147	8785	22.9853	0.0224328	0.000667079	0.0503653
M10	GOTERM_BP_FAT	GO:0009725~response to hormone stimulus	4	2.45399	4.39018e-05	AKT1, STAT5A, STAT5B, STAT3	13	53	8785	51.0015	0.0292422	0.000847591	0.0658771
M10	GOTERM_BP_FAT	GO:0048732~gland development	4	2.45399	5.18291e-05	BMP4, TGFBR1, STAT5A, STAT5B	13	56	8785	48.2692	0.0344307	0.000972787	0.0777681
M10	GOTERM_BP_FAT	GO:0048872~homeostasis of number of cells	4	2.45399	5.76037e-05	BMP4, STAT5A, STAT5B, EPO	13	58	8785	46.6048	0.0381928	0.00105191	0.0864294
M10	GOTERM_BP_FAT	GO:0045885~positive regulation of survival gene product expression	3	1.84049	6.12539e-05	TGFBR1, STAT5A, STAT5B	13	9	8785	225.256	0.0405633	0.00108912	0.0919038
M10	GOTERM_BP_FAT	GO:0032388~positive regulation of intracellular transport	3	1.84049	6.12539e-05	BMP4, TGFBR1, SMAD2	13	9	8785	225.256	0.0405633	0.00108912	0.0919038
M10	GOTERM_BP_FAT	GO:0051254~positive regulation of RNA metabolic process	5	3.06748	6.21315e-05	BMP4, STAT5A, STAT5B, SMAD2, EPO	13	172	8785	19.6445	0.0411323	0.0010764	0.0932199
M10	GOTERM_BP_FAT	GO:0045893~positive regulation of transcription, DNA-dependent	5	3.06748	6.21315e-05	BMP4, STAT5A, STAT5B, SMAD2, EPO	13	172	8785	19.6445	0.0411323	0.0010764	0.0932199
M10	GOTERM_BP_FAT	GO:0009719~response to endogenous stimulus	4	2.45399	7.03872e-05	AKT1, STAT5A, STAT5B, STAT3	13	62	8785	43.598	0.0464691	0.00118888	0.1056
M10	GOTERM_BP_FAT	GO:0007259~JAK-STAT cascade	3	1.84049	7.65093e-05	STAT5A, STAT5B, STAT3	13	10	8785	202.731	0.0504074	0.00126072	0.11478
M10	GOTERM_BP_FAT	GO:0006793~phosphorus metabolic process	7	4.29448	9.72031e-05	AKT1, SGK1, FYN, TGFBR1, STAT5A, STAT5B, ACVR1	13	646	8785	7.32258	0.0635999	0.00156336	0.145804
M10	GOTERM_BP_FAT	GO:0006796~phosphate metabolic process	7	4.29448	9.72031e-05	AKT1, SGK1, FYN, TGFBR1, STAT5A, STAT5B, ACVR1	13	646	8785	7.32258	0.0635999	0.00156336	0.145804
M10	GOTERM_BP_FAT	GO:0032270~positive regulation of cellular protein metabolic process	4	2.45399	0.000114776	BMP4, AKT1, TGFBR1, EPO	13	73	8785	37.0285	0.0746592	0.00180287	0.172143
M10	GOTERM_BP_FAT	GO:0045884~regulation of survival gene product expression	3	1.84049	0.000132314	TGFBR1, STAT5A, STAT5B	13	13	8785	155.947	0.0855664	0.0020309	0.198422
M10	GOTERM_BP_FAT	GO:0051247~positive regulation of protein metabolic process	4	2.45399	0.00013985	BMP4, AKT1, TGFBR1, EPO	13	78	8785	34.6548	0.0902135	0.0020988	0.209712
M10	GOTERM_BP_FAT	GO:0007166~cell surface receptor linked signal transduction	9	5.52147	0.000142981	BMP4, FYN, TGFBR1, STAT5A, STAT5B, SMAD2, SOCS5, STAT3, ACVR1	13	1450	8785	4.19443	0.092137	0.00209914	0.214402
M10	GOTERM_BP_FAT	GO:0042306~regulation of protein import into nucleus	3	1.84049	0.000177845	BMP4, TGFBR1, SMAD2	13	15	8785	135.154	0.113287	0.0025549	0.266617
M10	GOTERM_BP_FAT	GO:0007169~transmembrane receptor protein tyrosine kinase signaling pathway	4	2.45399	0.000228374	STAT5A, STAT5B, SOCS5, STAT3	13	92	8785	29.3813	0.143069	0.00321146	0.342245
M10	GOTERM_BP_FAT	GO:0048332~mesoderm morphogenesis	3	1.84049	0.000230002	BMP4, SMAD2, ACVR1	13	17	8785	119.253	0.144013	0.00316843	0.344682
M10	GOTERM_BP_FAT	GO:0001707~mesoderm formation	3	1.84049	0.000230002	BMP4, SMAD2, ACVR1	13	17	8785	119.253	0.144013	0.00316843	0.344682
M10	GOTERM_BP_FAT	GO:0033157~regulation of intracellular protein transport	3	1.84049	0.000230002	BMP4, TGFBR1, SMAD2	13	17	8785	119.253	0.144013	0.00316843	0.344682
M10	GOTERM_BP_FAT	GO:0001704~formation of primary germ layer	3	1.84049	0.000258556	BMP4, SMAD2, ACVR1	13	18	8785	112.628	0.160381	0.00349003	0.387396
M10	GOTERM_BP_FAT	GO:0045667~regulation of osteoblast differentiation	3	1.84049	0.000258556	BMP4, SMAD2, ACVR1	13	18	8785	112.628	0.160381	0.00349003	0.387396
M10	GOTERM_BP_FAT	GO:0046822~regulation of nucleocytoplasmic transport	3	1.84049	0.000258556	BMP4, TGFBR1, SMAD2	13	18	8785	112.628	0.160381	0.00349003	0.387396
M10	GOTERM_BP_FAT	GO:0003006~reproductive developmental process	4	2.45399	0.000259034	BMP4, STAT5A, STAT5B, ACVR1	13	96	8785	28.1571	0.160652	0.00342802	0.38811
M10	GOTERM_BP_FAT	GO:0007243~protein kinase cascade	4	2.45399	0.00029225	TGFBR1, STAT5A, STAT5B, STAT3	13	100	8785	27.0308	0.179293	0.00379259	0.437775
M10	GOTERM_BP_FAT	GO:0045582~positive regulation of T cell differentiation	3	1.84049	0.000320596	STAT5A, STAT5B, SOCS5	13	20	8785	101.365	0.194875	0.00408141	0.480141
M10	GOTERM_BP_FAT	GO:0051240~positive regulation of multicellular organismal process	4	2.45399	0.000328112	BMP4, STAT5A, STAT5B, ACVR1	13	104	8785	25.9911	0.198957	0.00409973	0.491372
M10	GOTERM_BP_FAT	GO:0007179~transforming growth factor beta receptor signaling pathway	3	1.84049	0.000354074	TGFBR1, SMAD2, ACVR1	13	21	8785	96.5385	0.212897	0.0043432	0.530155
M10	GOTERM_BP_FAT	GO:0051222~positive regulation of protein transport	3	1.84049	0.000354074	BMP4, TGFBR1, SMAD2	13	21	8785	96.5385	0.212897	0.0043432	0.530155
M10	GOTERM_BP_FAT	GO:0045621~positive regulation of lymphocyte differentiation	3	1.84049	0.000389186	STAT5A, STAT5B, SOCS5	13	22	8785	92.1503	0.231366	0.00468792	0.582585
M10	GOTERM_BP_FAT	GO:0018212~peptidyl-tyrosine modification	3	1.84049	0.000425928	FYN, STAT5A, STAT5B	13	23	8785	88.1438	0.25023	0.00503969	0.637421
M10	GOTERM_BP_FAT	GO:0018108~peptidyl-tyrosine phosphorylation	3	1.84049	0.000425928	FYN, STAT5A, STAT5B	13	23	8785	88.1438	0.25023	0.00503969	0.637421
M10	GOTERM_BP_FAT	GO:0051726~regulation of cell cycle	4	2.45399	0.000429932	BMP4, STAT5A, STAT5B, SMAD2	13	114	8785	23.7112	0.252258	0.00499948	0.643396
M10	GOTERM_BP_FAT	GO:0006355~regulation of transcription, DNA-dependent	7	4.29448	0.000432233	EGR1, BMP4, STAT5A, STAT5B, SMAD2, STAT3, EPO	13	845	8785	5.59809	0.25342	0.00494119	0.64683
M10	GOTERM_BP_FAT	GO:0051252~regulation of RNA metabolic process	7	4.29448	0.000475978	EGR1, BMP4, STAT5A, STAT5B, SMAD2, STAT3, EPO	13	860	8785	5.50045	0.275184	0.0053496	0.712074
M10	GOTERM_BP_FAT	GO:0042981~regulation of apoptosis	5	3.06748	0.000498138	TGFBR1, STAT5A, STAT5B, SMAD2, ACVR1	13	295	8785	11.4537	0.285966	0.00550651	0.74511
M10	GOTERM_BP_FAT	GO:0048598~embryonic morphogenesis	4	2.45399	0.0004998	BMP4, TGFBR1, SMAD2, ACVR1	13	120	8785	22.5256	0.286769	0.00543597	0.747589
M10	GOTERM_BP_FAT	GO:0032386~regulation of intracellular transport	3	1.84049	0.000504286	BMP4, TGFBR1, SMAD2	13	25	8785	81.0923	0.288929	0.00539782	0.754275
M10	GOTERM_BP_FAT	GO:0043067~regulation of programmed cell death	5	3.06748	0.000517664	TGFBR1, STAT5A, STAT5B, SMAD2, ACVR1	13	298	8785	11.3384	0.295334	0.00545432	0.774212
M10	GOTERM_BP_FAT	GO:0007498~mesoderm development	3	1.84049	0.000633955	BMP4, SMAD2, ACVR1	13	28	8785	72.4038	0.348638	0.00657352	0.947364
M10	GOTERM_BP_FAT	GO:0007565~female pregnancy	3	1.84049	0.000633955	STAT5A, STAT5B, EPO	13	28	8785	72.4038	0.348638	0.00657352	0.947364
M10	GOTERM_BP_FAT	GO:0002684~positive regulation of immune system process	4	2.45399	0.000660615	FYN, STAT5A, STAT5B, SOCS5	13	132	8785	20.4779	0.360279	0.00674568	0.98702
M10	GOTERM_BP_FAT	GO:0045580~regulation of T cell differentiation	3	1.84049	0.000680398	STAT5A, STAT5B, SOCS5	13	29	8785	69.9072	0.368783	0.00684372	1.01644
M10	GOTERM_BP_FAT	GO:0007369~gastrulation	3	1.84049	0.000778092	BMP4, SMAD2, ACVR1	13	31	8785	65.397	0.409151	0.00770829	1.16159
M10	GOTERM_BP_FAT	GO:0030278~regulation of ossification	3	1.84049	0.000829335	BMP4, SMAD2, ACVR1	13	32	8785	63.3534	0.429284	0.0080955	1.23764
M10	GOTERM_BP_FAT	GO:0045619~regulation of lymphocyte differentiation	3	1.84049	0.000829335	STAT5A, STAT5B, SOCS5	13	32	8785	63.3534	0.429284	0.0080955	1.23764
M10	GOTERM_BP_FAT	GO:0043066~negative regulation of apoptosis	4	2.45399	0.000886225	TGFBR1, STAT5A, STAT5B, ACVR1	13	146	8785	18.5142	0.450833	0.00852564	1.32201
M10	GOTERM_BP_FAT	GO:0045944~positive regulation of transcription from RNA polymerase II promoter	4	2.45399	0.000903988	BMP4, STAT5A, STAT5B, SMAD2	13	147	8785	18.3883	0.457394	0.00857391	1.34834
M10	GOTERM_BP_FAT	GO:0043069~negative regulation of programmed cell death	4	2.45399	0.000921979	TGFBR1, STAT5A, STAT5B, ACVR1	13	148	8785	18.264	0.463959	0.00862295	1.375
M10	GOTERM_BP_FAT	GO:0060548~negative regulation of cell death	4	2.45399	0.000921979	TGFBR1, STAT5A, STAT5B, ACVR1	13	148	8785	18.264	0.463959	0.00862295	1.375
M10	GOTERM_BP_FAT	GO:0030217~T cell differentiation	3	1.84049	0.000936594	EGR1, STAT5A, STAT5B	13	34	8785	59.6267	0.469234	0.00863965	1.39666
M10	GOTERM_BP_FAT	GO:0019953~sexual reproduction	4	2.45399	0.000958642	BMP4, TGFBR1, STAT3, ACVR1	13	150	8785	18.0205	0.477094	0.00872326	1.42932
M10	GOTERM_BP_FAT	GO:0042592~homeostatic process	5	3.06748	0.000981476	BMP4, STAT5A, STAT5B, STAT3, EPO	13	353	8785	9.5718	0.485111	0.00881166	1.46313
M10	GOTERM_BP_FAT	GO:0008284~positive regulation of cell proliferation	4	2.45399	0.00101536	TGFBR1, STAT5A, STAT5B, EPO	13	153	8785	17.6672	0.496783	0.00899528	1.51329
M10	GOTERM_BP_FAT	GO:0045927~positive regulation of growth	3	1.84049	0.0010502	TGFBR1, STAT5A, STAT5B	13	36	8785	56.3141	0.508506	0.00918232	1.56482
M10	GOTERM_BP_FAT	GO:0040014~regulation of multicellular organism growth	3	1.84049	0.00117011	STAT5A, STAT5B, STAT3	13	38	8785	53.3502	0.546815	0.0100956	1.74203
M10	GOTERM_BP_FAT	GO:0032268~regulation of cellular protein metabolic process	4	2.45399	0.00126355	BMP4, AKT1, TGFBR1, EPO	13	165	8785	16.3823	0.57459	0.0107607	1.87992
M10	GOTERM_BP_FAT	GO:0001934~positive regulation of protein amino acid phosphorylation	3	1.84049	0.00136174	BMP4, TGFBR1, EPO	13	41	8785	49.4465	0.601945	0.0114485	2.02462
M10	GOTERM_BP_FAT	GO:0051223~regulation of protein transport	3	1.84049	0.00136174	BMP4, TGFBR1, SMAD2	13	41	8785	49.4465	0.601945	0.0114485	2.02462
M10	GOTERM_BP_FAT	GO:0045937~positive regulation of phosphate metabolic process	3	1.84049	0.00163907	BMP4, TGFBR1, EPO	13	45	8785	45.0513	0.670085	0.0135971	2.43223
M10	GOTERM_BP_FAT	GO:0010562~positive regulation of phosphorus metabolic process	3	1.84049	0.00163907	BMP4, TGFBR1, EPO	13	45	8785	45.0513	0.670085	0.0135971	2.43223
M10	GOTERM_BP_FAT	GO:0042327~positive regulation of phosphorylation	3	1.84049	0.00163907	BMP4, TGFBR1, EPO	13	45	8785	45.0513	0.670085	0.0135971	2.43223
M10	GOTERM_BP_FAT	GO:0070201~regulation of establishment of protein localization	3	1.84049	0.00163907	BMP4, TGFBR1, SMAD2	13	45	8785	45.0513	0.670085	0.0135971	2.43223
M10	GOTERM_BP_FAT	GO:0006915~apoptosis	4	2.45399	0.00184018	AKT1, SGK1, SMAD2, EPO	13	188	8785	14.3781	0.712089	0.0150695	2.72681
M10	GOTERM_BP_FAT	GO:0030098~lymphocyte differentiation	3	1.84049	0.0018633	EGR1, STAT5A, STAT5B	13	48	8785	42.2356	0.716563	0.0150752	2.76063
M10	GOTERM_BP_FAT	GO:0050870~positive regulation of T cell activation	3	1.84049	0.00194112	STAT5A, STAT5B, SOCS5	13	49	8785	41.3736	0.731114	0.0155149	2.87436
M10	GOTERM_BP_FAT	GO:0007346~regulation of mitotic cell cycle	3	1.84049	0.00194112	STAT5A, STAT5B, SMAD2	13	49	8785	41.3736	0.731114	0.0155149	2.87436
M10	GOTERM_BP_FAT	GO:0012501~programmed cell death	4	2.45399	0.00195474	AKT1, SGK1, SMAD2, EPO	13	192	8785	14.0785	0.733585	0.0154407	2.89427
M10	GOTERM_BP_FAT	GO:0031401~positive regulation of protein modification process	3	1.84049	0.00210133	BMP4, TGFBR1, EPO	13	51	8785	39.7511	0.758768	0.0163989	3.10813
M10	GOTERM_BP_FAT	GO:0001655~urogenital system development	3	1.84049	0.00218373	BMP4, TGFBR1, ACVR1	13	52	8785	38.9867	0.771864	0.0168429	3.22815
M10	GOTERM_BP_FAT	GO:0032880~regulation of protein localization	3	1.84049	0.00226764	BMP4, TGFBR1, SMAD2	13	53	8785	38.2511	0.784473	0.0172882	3.35023
M10	GOTERM_BP_FAT	GO:0008219~cell death	4	2.45399	0.00259483	AKT1, SGK1, SMAD2, EPO	13	212	8785	12.7504	0.827333	0.0195412	3.82489
M10	GOTERM_BP_FAT	GO:0060375~regulation of mast cell differentiation	2	1.22699	0.00273022	STAT5A, STAT5B	13	2	8785	675.769	0.842472	0.0203256	4.02065
M10	GOTERM_BP_FAT	GO:0046543~development of secondary female sexual characteristics	2	1.22699	0.00273022	STAT5A, STAT5B	13	2	8785	675.769	0.842472	0.0203256	4.02065
M10	GOTERM_BP_FAT	GO:0046544~development of secondary male sexual characteristics	2	1.22699	0.00273022	STAT5A, STAT5B	13	2	8785	675.769	0.842472	0.0203256	4.02065
M10	GOTERM_BP_FAT	GO:0001779~natural killer cell differentiation	2	1.22699	0.00273022	STAT5A, STAT5B	13	2	8785	675.769	0.842472	0.0203256	4.02065
M10	GOTERM_BP_FAT	GO:0060376~positive regulation of mast cell differentiation	2	1.22699	0.00273022	STAT5A, STAT5B	13	2	8785	675.769	0.842472	0.0203256	4.02065
M10	GOTERM_BP_FAT	GO:0016265~death	4	2.45399	0.00277294	AKT1, SGK1, SMAD2, EPO	13	217	8785	12.4566	0.846969	0.0204163	4.08235
M10	GOTERM_BP_FAT	GO:0048610~reproductive cellular process	3	1.84049	0.00280284	BMP4, TGFBR1, ACVR1	13	59	8785	34.3611	0.850039	0.0204125	4.12551
M10	GOTERM_BP_FAT	GO:0051251~positive regulation of lymphocyte activation	3	1.84049	0.00280284	STAT5A, STAT5B, SOCS5	13	59	8785	34.3611	0.850039	0.0204125	4.12551
M10	GOTERM_BP_FAT	GO:0002521~leukocyte differentiation	3	1.84049	0.00299323	EGR1, STAT5A, STAT5B	13	61	8785	33.2346	0.868198	0.0215542	4.3999
M10	GOTERM_BP_FAT	GO:0006916~anti-apoptosis	3	1.84049	0.00318957	TGFBR1, STAT5A, STAT5B	13	63	8785	32.1795	0.884628	0.0227125	4.6821
M10	GOTERM_BP_FAT	GO:0050863~regulation of T cell activation	3	1.84049	0.00318957	STAT5A, STAT5B, SOCS5	13	63	8785	32.1795	0.884628	0.0227125	4.6821
M10	GOTERM_BP_FAT	GO:0006350~transcription	5	3.06748	0.00335386	EGR1, STAT5A, STAT5B, SMAD2, STAT3	13	492	8785	6.86757	0.896793	0.023622	4.91763
M10	GOTERM_BP_FAT	GO:0002696~positive regulation of leukocyte activation	3	1.84049	0.00349517	STAT5A, STAT5B, SOCS5	13	66	8785	30.7168	0.906227	0.0243535	5.11979
M10	GOTERM_BP_FAT	GO:0007242~intracellular signaling cascade	5	3.06748	0.00350515	TGFBR1, STAT5A, STAT5B, SOCS5, STAT3	13	498	8785	6.78483	0.906859	0.0241736	5.13405
M10	GOTERM_BP_FAT	GO:0050867~positive regulation of cell activation	3	1.84049	0.00370626	STAT5A, STAT5B, SOCS5	13	68	8785	29.8133	0.918739	0.0252879	5.42103
M10	GOTERM_BP_FAT	GO:0032823~regulation of natural killer cell differentiation	2	1.22699	0.00409276	STAT5A, STAT5B	13	3	8785	450.513	0.937487	0.0276154	5.97027
M10	GOTERM_BP_FAT	GO:0006549~isoleucine metabolic process	2	1.22699	0.00409276	STAT5A, STAT5B	13	3	8785	450.513	0.937487	0.0276154	5.97027
M10	GOTERM_BP_FAT	GO:0032355~response to estradiol stimulus	2	1.22699	0.00409276	STAT5B, STAT3	13	3	8785	450.513	0.937487	0.0276154	5.97027
M10	GOTERM_BP_FAT	GO:0006105~succinate metabolic process	2	1.22699	0.00409276	STAT5A, STAT5B	13	3	8785	450.513	0.937487	0.0276154	5.97027
M10	GOTERM_BP_FAT	GO:0046449~creatinine metabolic process	2	1.22699	0.00409276	STAT5A, STAT5B	13	3	8785	450.513	0.937487	0.0276154	5.97027
M10	GOTERM_BP_FAT	GO:0001553~luteinization	2	1.22699	0.00409276	STAT5A, STAT5B	13	3	8785	450.513	0.937487	0.0276154	5.97027
M10	GOTERM_BP_FAT	GO:0045647~negative regulation of erythrocyte differentiation	2	1.22699	0.00409276	STAT5A, STAT5B	13	3	8785	450.513	0.937487	0.0276154	5.97027
M10	GOTERM_BP_FAT	GO:0032825~positive regulation of natural killer cell differentiation	2	1.22699	0.00409276	STAT5A, STAT5B	13	3	8785	450.513	0.937487	0.0276154	5.97027
M10	GOTERM_BP_FAT	GO:0051050~positive regulation of transport	3	1.84049	0.00437451	BMP4, TGFBR1, SMAD2	13	74	8785	27.396	0.94837	0.0292017	6.36878
M10	GOTERM_BP_FAT	GO:0001932~regulation of protein amino acid phosphorylation	3	1.84049	0.00437451	BMP4, TGFBR1, EPO	13	74	8785	27.396	0.94837	0.0292017	6.36878
M10	GOTERM_BP_FAT	GO:0051249~regulation of lymphocyte activation	3	1.84049	0.00460883	STAT5A, STAT5B, SOCS5	13	76	8785	26.6751	0.955965	0.0304454	6.699
M10	GOTERM_BP_FAT	GO:0050778~positive regulation of immune response	3	1.84049	0.00472815	FYN, STAT5A, STAT5B	13	77	8785	26.3287	0.959393	0.0309217	6.86672
M10	GOTERM_BP_FAT	GO:0048729~tissue morphogenesis	3	1.84049	0.00509466	BMP4, SMAD2, ACVR1	13	80	8785	25.3413	0.968343	0.0329666	7.3802
M10	GOTERM_BP_FAT	GO:0033158~regulation of protein import into nucleus, translocation	2	1.22699	0.0054536	BMP4, TGFBR1	13	4	8785	337.885	0.975195	0.0349211	7.88051
M10	GOTERM_BP_FAT	GO:0045136~development of secondary sexual characteristics	2	1.22699	0.0054536	STAT5A, STAT5B	13	4	8785	337.885	0.975195	0.0349211	7.88051
M10	GOTERM_BP_FAT	GO:0000255~allantoin metabolic process	2	1.22699	0.0054536	STAT5A, STAT5B	13	4	8785	337.885	0.975195	0.0349211	7.88051
M10	GOTERM_BP_FAT	GO:0051145~smooth muscle cell differentiation	2	1.22699	0.0054536	BMP4, ACVR1	13	4	8785	337.885	0.975195	0.0349211	7.88051
M10	GOTERM_BP_FAT	GO:0033026~negative regulation of mast cell apoptosis	2	1.22699	0.0054536	STAT5A, STAT5B	13	4	8785	337.885	0.975195	0.0349211	7.88051
M10	GOTERM_BP_FAT	GO:0060390~regulation of SMAD protein nuclear translocation	2	1.22699	0.0054536	BMP4, TGFBR1	13	4	8785	337.885	0.975195	0.0349211	7.88051
M10	GOTERM_BP_FAT	GO:0046645~positive regulation of gamma-delta T cell activation	2	1.22699	0.0054536	STAT5A, STAT5B	13	4	8785	337.885	0.975195	0.0349211	7.88051
M10	GOTERM_BP_FAT	GO:0019530~taurine metabolic process	2	1.22699	0.0054536	STAT5A, STAT5B	13	4	8785	337.885	0.975195	0.0349211	7.88051
M10	GOTERM_BP_FAT	GO:0060037~pharyngeal system development	2	1.22699	0.0054536	TGFBR1, ACVR1	13	4	8785	337.885	0.975195	0.0349211	7.88051
M10	GOTERM_BP_FAT	GO:0045586~regulation of gamma-delta T cell differentiation	2	1.22699	0.0054536	STAT5A, STAT5B	13	4	8785	337.885	0.975195	0.0349211	7.88051
M10	GOTERM_BP_FAT	GO:0060391~positive regulation of SMAD protein nuclear translocation	2	1.22699	0.0054536	BMP4, TGFBR1	13	4	8785	337.885	0.975195	0.0349211	7.88051
M10	GOTERM_BP_FAT	GO:0046643~regulation of gamma-delta T cell activation	2	1.22699	0.0054536	STAT5A, STAT5B	13	4	8785	337.885	0.975195	0.0349211	7.88051
M10	GOTERM_BP_FAT	GO:0006573~valine metabolic process	2	1.22699	0.0054536	STAT5A, STAT5B	13	4	8785	337.885	0.975195	0.0349211	7.88051
M10	GOTERM_BP_FAT	GO:0033160~positive regulation of protein import into nucleus, translocation	2	1.22699	0.0054536	BMP4, TGFBR1	13	4	8785	337.885	0.975195	0.0349211	7.88051
M10	GOTERM_BP_FAT	GO:0033025~regulation of mast cell apoptosis	2	1.22699	0.0054536	STAT5A, STAT5B	13	4	8785	337.885	0.975195	0.0349211	7.88051
M10	GOTERM_BP_FAT	GO:0045588~positive regulation of gamma-delta T cell differentiation	2	1.22699	0.0054536	STAT5A, STAT5B	13	4	8785	337.885	0.975195	0.0349211	7.88051
M10	GOTERM_BP_FAT	GO:0002694~regulation of leukocyte activation	3	1.84049	0.00573388	STAT5A, STAT5B, SOCS5	13	85	8785	23.8507	0.979499	0.0363446	8.26941
M10	GOTERM_BP_FAT	GO:0050865~regulation of cell activation	3	1.84049	0.00627055	STAT5A, STAT5B, SOCS5	13	89	8785	22.7787	0.985768	0.0393215	9.0098
M10	GOTERM_BP_FAT	GO:0060341~regulation of cellular localization	3	1.84049	0.00668765	BMP4, TGFBR1, SMAD2	13	92	8785	22.036	0.989284	0.0415069	9.58139
M10	GOTERM_BP_FAT	GO:0010862~positive regulation of pathway-restricted SMAD protein phosphorylation	2	1.22699	0.00681274	BMP4, TGFBR1	13	5	8785	270.308	0.990159	0.0418861	9.75214
M10	GOTERM_BP_FAT	GO:0048541~Peyer's patch development	2	1.22699	0.00681274	STAT5A, STAT5B	13	5	8785	270.308	0.990159	0.0418861	9.75214
M10	GOTERM_BP_FAT	GO:0006103~2-oxoglutarate metabolic process	2	1.22699	0.00681274	STAT5A, STAT5B	13	5	8785	270.308	0.990159	0.0418861	9.75214
M10	GOTERM_BP_FAT	GO:0006107~oxaloacetate metabolic process	2	1.22699	0.00681274	STAT5A, STAT5B	13	5	8785	270.308	0.990159	0.0418861	9.75214
M10	GOTERM_BP_FAT	GO:0006101~citrate metabolic process	2	1.22699	0.00681274	STAT5A, STAT5B	13	5	8785	270.308	0.990159	0.0418861	9.75214
M10	GOTERM_BP_FAT	GO:0006600~creatine metabolic process	2	1.22699	0.00681274	STAT5A, STAT5B	13	5	8785	270.308	0.990159	0.0418861	9.75214
M10	GOTERM_BP_FAT	GO:0001817~regulation of cytokine production	3	1.84049	0.00682945	STAT5A, STAT5B, SMAD2	13	93	8785	21.799	0.99027	0.0416099	9.77494
M10	GOTERM_BP_FAT	GO:0007507~heart development	3	1.84049	0.00726309	BMP4, TGFBR1, ACVR1	13	96	8785	21.1178	0.992757	0.0438093	10.3644
M10	GOTERM_BP_FAT	GO:0031399~regulation of protein modification process	3	1.84049	0.00726309	BMP4, TGFBR1, EPO	13	96	8785	21.1178	0.992757	0.0438093	10.3644
M10	GOTERM_BP_FAT	GO:0007389~pattern specification process	3	1.84049	0.00726309	BMP4, TGFBR1, ACVR1	13	96	8785	21.1178	0.992757	0.0438093	10.3644
M10	GOTERM_BP_FAT	GO:0048514~blood vessel morphogenesis	3	1.84049	0.00770903	BMP4, TGFBR1, ACVR1	13	99	8785	20.4779	0.994654	0.0460372	10.9669
M10	GOTERM_BP_FAT	GO:0033033~negative regulation of myeloid cell apoptosis	2	1.22699	0.00817017	STAT5A, STAT5B	13	6	8785	225.256	0.996096	0.0483095	11.586
M10	GOTERM_BP_FAT	GO:0045931~positive regulation of mitotic cell cycle	2	1.22699	0.00817017	STAT5A, STAT5B	13	6	8785	225.256	0.996096	0.0483095	11.586
M10	GOTERM_BP_FAT	GO:0048537~mucosal-associated lymphoid tissue development	2	1.22699	0.00817017	STAT5A, STAT5B	13	6	8785	225.256	0.996096	0.0483095	11.586
M10	GOTERM_BP_FAT	GO:0060393~regulation of pathway-restricted SMAD protein phosphorylation	2	1.22699	0.00817017	BMP4, TGFBR1	13	6	8785	225.256	0.996096	0.0483095	11.586
M10	GOTERM_BP_FAT	GO:0045579~positive regulation of B cell differentiation	2	1.22699	0.00817017	STAT5A, STAT5B	13	6	8785	225.256	0.996096	0.0483095	11.586
M10	GOTERM_BP_FAT	GO:0006599~phosphagen metabolic process	2	1.22699	0.00817017	STAT5A, STAT5B	13	6	8785	225.256	0.996096	0.0483095	11.586
M10	GOTERM_BP_FAT	GO:0030101~natural killer cell activation	2	1.22699	0.00817017	STAT5A, STAT5B	13	6	8785	225.256	0.996096	0.0483095	11.586
M10	GOTERM_BP_FAT	GO:0045086~positive regulation of interleukin-2 biosynthetic process	2	1.22699	0.0095259	STAT5A, STAT5B	13	7	8785	193.077	0.998451	0.0556515	13.3827
M10	GOTERM_BP_FAT	GO:0033032~regulation of myeloid cell apoptosis	2	1.22699	0.0095259	STAT5A, STAT5B	13	7	8785	193.077	0.998451	0.0556515	13.3827
M10	GOTERM_BP_FAT	GO:0045577~regulation of B cell differentiation	2	1.22699	0.0095259	STAT5A, STAT5B	13	7	8785	193.077	0.998451	0.0556515	13.3827
M10	GOTERM_BP_FAT	GO:0016477~cell migration	3	1.84049	0.01012	FYN, TGFBR1, ACVR1	13	114	8785	17.7834	0.998968	0.0585327	14.1593
M10	GOTERM_BP_FAT	GO:0048584~positive regulation of response to stimulus	3	1.84049	0.01012	FYN, STAT5A, STAT5B	13	114	8785	17.7834	0.998968	0.0585327	14.1593
M10	GOTERM_BP_FAT	GO:0001568~blood vessel development	3	1.84049	0.0108131	BMP4, TGFBR1, ACVR1	13	118	8785	17.1806	0.999357	0.0619088	15.057
M10	GOTERM_BP_FAT	GO:0032816~positive regulation of natural killer cell activation	2	1.22699	0.0108799	STAT5A, STAT5B	13	8	8785	168.942	0.999386	0.0617616	15.1432
M10	GOTERM_BP_FAT	GO:0043627~response to estrogen stimulus	2	1.22699	0.0108799	STAT5B, STAT3	13	8	8785	168.942	0.999386	0.0617616	15.1432
M10	GOTERM_BP_FAT	GO:0032814~regulation of natural killer cell activation	2	1.22699	0.0108799	STAT5A, STAT5B	13	8	8785	168.942	0.999386	0.0617616	15.1432
M10	GOTERM_BP_FAT	GO:0045646~regulation of erythrocyte differentiation	2	1.22699	0.0108799	STAT5A, STAT5B	13	8	8785	168.942	0.999386	0.0617616	15.1432
M10	GOTERM_BP_FAT	GO:0002763~positive regulation of myeloid leukocyte differentiation	2	1.22699	0.0108799	STAT5A, STAT5B	13	8	8785	168.942	0.999386	0.0617616	15.1432
M10	GOTERM_BP_FAT	GO:0007276~gamete generation	3	1.84049	0.0109896	BMP4, TGFBR1, ACVR1	13	119	8785	17.0362	0.99943	0.0618512	15.2842
M10	GOTERM_BP_FAT	GO:0001501~skeletal system development	3	1.84049	0.0111673	BMP4, TGFBR1, SMAD2	13	120	8785	16.8942	0.999495	0.0623097	15.5125
M10	GOTERM_BP_FAT	GO:0030182~neuron differentiation	3	1.84049	0.0113464	BMP4, TGFBR1, STAT3	13	121	8785	16.7546	0.999553	0.0627674	15.7419
M10	GOTERM_BP_FAT	GO:0001944~vasculature development	3	1.84049	0.0113464	BMP4, TGFBR1, ACVR1	13	121	8785	16.7546	0.999553	0.0627674	15.7419
M10	GOTERM_BP_FAT	GO:0010942~positive regulation of cell death	3	1.84049	0.0115268	BMP4, TGFBR1, SMAD2	13	122	8785	16.6173	0.999605	0.0632243	15.9723
M10	GOTERM_BP_FAT	GO:0009967~positive regulation of signal transduction	3	1.84049	0.0117084	BMP4, TGFBR1, EPO	13	123	8785	16.4822	0.999651	0.0636804	16.2038
M10	GOTERM_BP_FAT	GO:0051674~localization of cell	3	1.84049	0.0118914	FYN, TGFBR1, ACVR1	13	124	8785	16.3493	0.999692	0.0641356	16.4363
M10	GOTERM_BP_FAT	GO:0048870~cell motility	3	1.84049	0.0118914	FYN, TGFBR1, ACVR1	13	124	8785	16.3493	0.999692	0.0641356	16.4363
M10	GOTERM_BP_FAT	GO:0042104~positive regulation of activated T cell proliferation	2	1.22699	0.0122323	STAT5A, STAT5B	13	9	8785	150.171	0.999756	0.0654053	16.868
M10	GOTERM_BP_FAT	GO:0030501~positive regulation of bone mineralization	2	1.22699	0.0122323	BMP4, ACVR1	13	9	8785	150.171	0.999756	0.0654053	16.868
M10	GOTERM_BP_FAT	GO:0070169~positive regulation of biomineral formation	2	1.22699	0.0122323	BMP4, ACVR1	13	9	8785	150.171	0.999756	0.0654053	16.868
M10	GOTERM_BP_FAT	GO:0010647~positive regulation of cell communication	3	1.84049	0.012825	BMP4, TGFBR1, EPO	13	129	8785	15.7156	0.999838	0.0679504	17.6137
M10	GOTERM_BP_FAT	GO:0045954~positive regulation of natural killer cell mediated cytotoxicity	2	1.22699	0.0135829	STAT5A, STAT5B	13	10	8785	135.154	0.999903	0.071291	18.558
M10	GOTERM_BP_FAT	GO:0042269~regulation of natural killer cell mediated cytotoxicity	2	1.22699	0.0135829	STAT5A, STAT5B	13	10	8785	135.154	0.999903	0.071291	18.558
M10	GOTERM_BP_FAT	GO:0046006~regulation of activated T cell proliferation	2	1.22699	0.0135829	STAT5A, STAT5B	13	10	8785	135.154	0.999903	0.071291	18.558
M10	GOTERM_BP_FAT	GO:0007595~lactation	2	1.22699	0.0135829	STAT5A, STAT5B	13	10	8785	135.154	0.999903	0.071291	18.558
M10	GOTERM_BP_FAT	GO:0045778~positive regulation of ossification	2	1.22699	0.0135829	BMP4, ACVR1	13	10	8785	135.154	0.999903	0.071291	18.558
M10	GOTERM_BP_FAT	GO:0018105~peptidyl-serine phosphorylation	2	1.22699	0.0135829	AKT1, TGFBR1	13	10	8785	135.154	0.999903	0.071291	18.558
M10	GOTERM_BP_FAT	GO:0009081~branched chain family amino acid metabolic process	2	1.22699	0.0135829	STAT5A, STAT5B	13	10	8785	135.154	0.999903	0.071291	18.558
M10	GOTERM_BP_FAT	GO:0002715~regulation of natural killer cell mediated immunity	2	1.22699	0.0135829	STAT5A, STAT5B	13	10	8785	135.154	0.999903	0.071291	18.558
M10	GOTERM_BP_FAT	GO:0002717~positive regulation of natural killer cell mediated immunity	2	1.22699	0.0135829	STAT5A, STAT5B	13	10	8785	135.154	0.999903	0.071291	18.558
M10	GOTERM_BP_FAT	GO:0045076~regulation of interleukin-2 biosynthetic process	2	1.22699	0.0135829	STAT5A, STAT5B	13	10	8785	135.154	0.999903	0.071291	18.558
M10	GOTERM_BP_FAT	GO:0001912~positive regulation of leukocyte mediated cytotoxicity	2	1.22699	0.0162791	STAT5A, STAT5B	13	12	8785	112.628	0.999985	0.0842917	21.8362
M10	GOTERM_BP_FAT	GO:0043029~T cell homeostasis	2	1.22699	0.0162791	STAT5A, STAT5B	13	12	8785	112.628	0.999985	0.0842917	21.8362
M10	GOTERM_BP_FAT	GO:0001910~regulation of leukocyte mediated cytotoxicity	2	1.22699	0.0162791	STAT5A, STAT5B	13	12	8785	112.628	0.999985	0.0842917	21.8362
M10	GOTERM_BP_FAT	GO:0030856~regulation of epithelial cell differentiation	2	1.22699	0.0162791	STAT5A, STAT5B	13	12	8785	112.628	0.999985	0.0842917	21.8362
M10	GOTERM_BP_FAT	GO:0006928~cell motion	3	1.84049	0.0166564	FYN, TGFBR1, ACVR1	13	148	8785	13.698	0.999988	0.0855259	22.285
M10	GOTERM_BP_FAT	GO:0019915~lipid storage	2	1.22699	0.0176247	STAT5A, STAT5B	13	13	8785	103.964	0.999994	0.0896356	23.4257
M10	GOTERM_BP_FAT	GO:0050729~positive regulation of inflammatory response	2	1.22699	0.0176247	STAT5A, STAT5B	13	13	8785	103.964	0.999994	0.0896356	23.4257
M10	GOTERM_BP_FAT	GO:0045669~positive regulation of osteoblast differentiation	2	1.22699	0.0176247	BMP4, ACVR1	13	13	8785	103.964	0.999994	0.0896356	23.4257
M10	GOTERM_BP_FAT	GO:0031341~regulation of cell killing	2	1.22699	0.0189686	STAT5A, STAT5B	13	14	8785	96.5385	0.999998	0.0954846	24.9831
M10	GOTERM_BP_FAT	GO:0070167~regulation of biomineral formation	2	1.22699	0.0189686	BMP4, ACVR1	13	14	8785	96.5385	0.999998	0.0954846	24.9831
M10	GOTERM_BP_FAT	GO:0031343~positive regulation of cell killing	2	1.22699	0.0189686	STAT5A, STAT5B	13	14	8785	96.5385	0.999998	0.0954846	24.9831
M10	GOTERM_BP_FAT	GO:0043648~dicarboxylic acid metabolic process	2	1.22699	0.0189686	STAT5A, STAT5B	13	14	8785	96.5385	0.999998	0.0954846	24.9831
M10	GOTERM_BP_FAT	GO:0030500~regulation of bone mineralization	2	1.22699	0.0189686	BMP4, ACVR1	13	14	8785	96.5385	0.999998	0.0954846	24.9831
M10	GOTERM_BP_FAT	GO:0018209~peptidyl-serine modification	2	1.22699	0.0189686	AKT1, TGFBR1	13	14	8785	96.5385	0.999998	0.0954846	24.9831
M10	GOTERM_BP_FAT	GO:0043009~chordate embryonic development	3	1.84049	0.0197577	BMP4, TGFBR1, ACVR1	13	162	8785	12.5142	0.999999	0.098566	25.8837
M10	GOTERM_BP_FAT	GO:0009792~embryonic development ending in birth or egg hatching	3	1.84049	0.019988	BMP4, TGFBR1, ACVR1	13	163	8785	12.4375	0.999999	0.0989448	26.1447
M10	GOTERM_BP_FAT	GO:0045638~negative regulation of myeloid cell differentiation	2	1.22699	0.0203107	STAT5A, STAT5B	13	15	8785	90.1026	0.999999	0.0997533	26.509
M10	GOTERM_BP_FAT	GO:0045639~positive regulation of myeloid cell differentiation	2	1.22699	0.0203107	STAT5A, STAT5B	13	15	8785	90.1026	0.999999	0.0997533	26.509
M10	GOTERM_BP_FAT	GO:0019218~regulation of steroid metabolic process	2	1.22699	0.0203107	STAT5A, STAT5B	13	15	8785	90.1026	0.999999	0.0997533	26.509
M10	GOTERM_BP_FAT	GO:0040018~positive regulation of multicellular organism growth	2	1.22699	0.0203107	STAT5A, STAT5B	13	15	8785	90.1026	0.999999	0.0997533	26.509
M10	GOTERM_BP_FAT	GO:0010629~negative regulation of gene expression	3	1.84049	0.0216321	EGR1, BMP4, SMAD2	13	170	8785	11.9253	1	0.105201	27.9828
M10	GOTERM_BP_FAT	GO:0030509~BMP signaling pathway	2	1.22699	0.0216513	BMP4, ACVR1	13	16	8785	84.4712	1	0.104547	28.004
M10	GOTERM_BP_FAT	GO:0042325~regulation of phosphorylation	3	1.84049	0.0225965	BMP4, TGFBR1, EPO	13	174	8785	11.6512	1	0.108142	29.041
M10	GOTERM_BP_FAT	GO:0032663~regulation of interleukin-2 production	2	1.22699	0.0229901	STAT5A, STAT5B	13	17	8785	79.5023	1	0.109176	29.4687
M10	GOTERM_BP_FAT	GO:0048634~regulation of muscle development	2	1.22699	0.0229901	BMP4, SMAD2	13	17	8785	79.5023	1	0.109176	29.4687
M10	GOTERM_BP_FAT	GO:0016202~regulation of striated muscle tissue development	2	1.22699	0.0229901	BMP4, SMAD2	13	17	8785	79.5023	1	0.109176	29.4687
M10	GOTERM_BP_FAT	GO:0002260~lymphocyte homeostasis	2	1.22699	0.0229901	STAT5A, STAT5B	13	17	8785	79.5023	1	0.109176	29.4687
M10	GOTERM_BP_FAT	GO:0048663~neuron fate commitment	2	1.22699	0.0229901	BMP4, TGFBR1	13	17	8785	79.5023	1	0.109176	29.4687
M10	GOTERM_BP_FAT	GO:0048545~response to steroid hormone stimulus	2	1.22699	0.0243272	STAT5B, STAT3	13	18	8785	75.0855	1	0.114429	30.9038
M10	GOTERM_BP_FAT	GO:0051174~regulation of phosphorus metabolic process	3	1.84049	0.024579	BMP4, TGFBR1, EPO	13	182	8785	11.1391	1	0.114768	31.171
M10	GOTERM_BP_FAT	GO:0019220~regulation of phosphate metabolic process	3	1.84049	0.024579	BMP4, TGFBR1, EPO	13	182	8785	11.1391	1	0.114768	31.171
M10	GOTERM_BP_FAT	GO:0002761~regulation of myeloid leukocyte differentiation	2	1.22699	0.0256627	STAT5A, STAT5B	13	19	8785	71.1336	1	0.118769	32.3099
M10	GOTERM_BP_FAT	GO:0033077~T cell differentiation in the thymus	2	1.22699	0.0269965	STAT5A, STAT5B	13	20	8785	67.5769	1	0.123787	33.6876
M10	GOTERM_BP_FAT	GO:0050871~positive regulation of B cell activation	2	1.22699	0.0269965	STAT5A, STAT5B	13	20	8785	67.5769	1	0.123787	33.6876
M10	GOTERM_BP_FAT	GO:0001649~osteoblast differentiation	2	1.22699	0.0269965	BMP4, SMAD2	13	20	8785	67.5769	1	0.123787	33.6876
M10	GOTERM_BP_FAT	GO:0008585~female gonad development	2	1.22699	0.0283286	STAT5A, STAT5B	13	21	8785	64.359	1	0.128707	35.0373
M10	GOTERM_BP_FAT	GO:0042698~ovulation cycle	2	1.22699	0.0283286	STAT5A, STAT5B	13	21	8785	64.359	1	0.128707	35.0373
M10	GOTERM_BP_FAT	GO:0030879~mammary gland development	2	1.22699	0.0283286	STAT5A, STAT5B	13	21	8785	64.359	1	0.128707	35.0373
M10	GOTERM_BP_FAT	GO:0022602~ovulation cycle process	2	1.22699	0.0283286	STAT5A, STAT5B	13	21	8785	64.359	1	0.128707	35.0373
M10	GOTERM_BP_FAT	GO:0046660~female sex differentiation	2	1.22699	0.0296591	STAT5A, STAT5B	13	22	8785	61.4336	1	0.133532	36.3597
M10	GOTERM_BP_FAT	GO:0002708~positive regulation of lymphocyte mediated immunity	2	1.22699	0.0296591	STAT5A, STAT5B	13	22	8785	61.4336	1	0.133532	36.3597
M10	GOTERM_BP_FAT	GO:0002705~positive regulation of leukocyte mediated immunity	2	1.22699	0.0296591	STAT5A, STAT5B	13	22	8785	61.4336	1	0.133532	36.3597
M10	GOTERM_BP_FAT	GO:0046545~development of primary female sexual characteristics	2	1.22699	0.0296591	STAT5A, STAT5B	13	22	8785	61.4336	1	0.133532	36.3597
M10	GOTERM_BP_FAT	GO:0030218~erythrocyte differentiation	2	1.22699	0.0309878	BMP4, EPO	13	23	8785	58.7625	1	0.138263	37.6554
M10	GOTERM_BP_FAT	GO:0001776~leukocyte homeostasis	2	1.22699	0.0309878	STAT5A, STAT5B	13	23	8785	58.7625	1	0.138263	37.6554
M10	GOTERM_BP_FAT	GO:0045786~negative regulation of cell cycle	2	1.22699	0.032315	BMP4, SMAD2	13	24	8785	56.3141	1	0.142905	38.9248
M10	GOTERM_BP_FAT	GO:0045089~positive regulation of innate immune response	2	1.22699	0.032315	STAT5A, STAT5B	13	24	8785	56.3141	1	0.142905	38.9248
M10	GOTERM_BP_FAT	GO:0046661~male sex differentiation	2	1.22699	0.032315	STAT5A, STAT5B	13	24	8785	56.3141	1	0.142905	38.9248
M10	GOTERM_BP_FAT	GO:0034101~erythrocyte homeostasis	2	1.22699	0.0336404	BMP4, EPO	13	25	8785	54.0615	1	0.147458	40.1685
M10	GOTERM_BP_FAT	GO:0042108~positive regulation of cytokine biosynthetic process	2	1.22699	0.0336404	STAT5A, STAT5B	13	25	8785	54.0615	1	0.147458	40.1685
M10	GOTERM_BP_FAT	GO:0050864~regulation of B cell activation	2	1.22699	0.0336404	STAT5A, STAT5B	13	25	8785	54.0615	1	0.147458	40.1685
M10	GOTERM_BP_FAT	GO:0043603~cellular amide metabolic process	2	1.22699	0.0349642	STAT5A, STAT5B	13	26	8785	51.9822	1	0.151926	41.387
M10	GOTERM_BP_FAT	GO:0045787~positive regulation of cell cycle	2	1.22699	0.0349642	STAT5A, STAT5B	13	26	8785	51.9822	1	0.151926	41.387
M10	GOTERM_BP_FAT	GO:0042102~positive regulation of T cell proliferation	2	1.22699	0.0362863	STAT5A, STAT5B	13	27	8785	50.057	1	0.15631	42.5808
M10	GOTERM_BP_FAT	GO:0045088~regulation of innate immune response	2	1.22699	0.0362863	STAT5A, STAT5B	13	27	8785	50.057	1	0.15631	42.5808
M10	GOTERM_BP_FAT	GO:0032103~positive regulation of response to external stimulus	2	1.22699	0.0376068	STAT5A, STAT5B	13	28	8785	48.2692	1	0.160614	43.7505
M10	GOTERM_BP_FAT	GO:0010605~negative regulation of macromolecule metabolic process	3	1.84049	0.0381979	EGR1, BMP4, SMAD2	13	231	8785	8.77622	1	0.161966	44.2668
M10	GOTERM_BP_FAT	GO:0002699~positive regulation of immune effector process	2	1.22699	0.0389256	STAT5A, STAT5B	13	29	8785	46.6048	1	0.163836	44.8964
M10	GOTERM_BP_FAT	GO:0035270~endocrine system development	2	1.22699	0.0402427	BMP4, TGFBR1	13	30	8785	45.0513	1	0.167968	46.0191
M10	GOTERM_BP_FAT	GO:0050727~regulation of inflammatory response	2	1.22699	0.0402427	STAT5A, STAT5B	13	30	8785	45.0513	1	0.167968	46.0191
M10	GOTERM_BP_FAT	GO:0048754~branching morphogenesis of a tube	2	1.22699	0.0402427	BMP4, ACVR1	13	30	8785	45.0513	1	0.167968	46.0191
M10	GOTERM_BP_FAT	GO:0042129~regulation of T cell proliferation	2	1.22699	0.0415582	STAT5A, STAT5B	13	31	8785	43.598	1	0.172027	47.1191
M10	GOTERM_BP_FAT	GO:0045637~regulation of myeloid cell differentiation	2	1.22699	0.042872	STAT5A, STAT5B	13	32	8785	42.2356	1	0.176014	48.1968
M10	GOTERM_BP_FAT	GO:0048511~rhythmic process	2	1.22699	0.042872	STAT5A, STAT5B	13	32	8785	42.2356	1	0.176014	48.1968
M10	GOTERM_BP_FAT	GO:0002706~regulation of lymphocyte mediated immunity	2	1.22699	0.042872	STAT5A, STAT5B	13	32	8785	42.2356	1	0.176014	48.1968
M10	GOTERM_BP_FAT	GO:0048589~developmental growth	2	1.22699	0.0441842	BMP4, AKT1	13	33	8785	40.9557	1	0.179931	49.2527
M10	GOTERM_BP_FAT	GO:0007281~germ cell development	2	1.22699	0.0454947	BMP4, ACVR1	13	34	8785	39.7511	1	0.18378	50.2871
M10	GOTERM_BP_FAT	GO:0048592~eye morphogenesis	2	1.22699	0.0454947	BMP4, STAT3	13	34	8785	39.7511	1	0.18378	50.2871
M10	GOTERM_BP_FAT	GO:0050671~positive regulation of lymphocyte proliferation	2	1.22699	0.0454947	STAT5A, STAT5B	13	34	8785	39.7511	1	0.18378	50.2871
M10	GOTERM_BP_FAT	GO:0031349~positive regulation of defense response	2	1.22699	0.0454947	STAT5A, STAT5B	13	34	8785	39.7511	1	0.18378	50.2871
M10	GOTERM_BP_FAT	GO:0002703~regulation of leukocyte mediated immunity	2	1.22699	0.0468036	STAT5A, STAT5B	13	35	8785	38.6154	1	0.187562	51.3006
M10	GOTERM_BP_FAT	GO:0032946~positive regulation of mononuclear cell proliferation	2	1.22699	0.0468036	STAT5A, STAT5B	13	35	8785	38.6154	1	0.187562	51.3006
M10	GOTERM_BP_FAT	GO:0070665~positive regulation of leukocyte proliferation	2	1.22699	0.0468036	STAT5A, STAT5B	13	35	8785	38.6154	1	0.187562	51.3006
M10	GOTERM_BP_FAT	GO:0070482~response to oxygen levels	2	1.22699	0.0468036	SMAD2, EPO	13	35	8785	38.6154	1	0.187562	51.3006
M10	GOTERM_BP_FAT	GO:0001666~response to hypoxia	2	1.22699	0.0468036	SMAD2, EPO	13	35	8785	38.6154	1	0.187562	51.3006
M10	GOTERM_BP_FAT	GO:0001763~morphogenesis of a branching structure	2	1.22699	0.0468036	BMP4, ACVR1	13	35	8785	38.6154	1	0.187562	51.3006
M10	GOTERM_BP_FAT	GO:0019216~regulation of lipid metabolic process	2	1.22699	0.0507204	STAT5A, STAT5B	13	38	8785	35.5668	1	0.200782	54.2194
M10	GOTERM_BP_FAT	GO:0042035~regulation of cytokine biosynthetic process	2	1.22699	0.0507204	STAT5A, STAT5B	13	38	8785	35.5668	1	0.200782	54.2194
M10	GOTERM_BP_FAT	GO:0032844~regulation of homeostatic process	2	1.22699	0.0507204	STAT5A, STAT5B	13	38	8785	35.5668	1	0.200782	54.2194
M10	GOTERM_BP_FAT	GO:0008406~gonad development	2	1.22699	0.0507204	STAT5A, STAT5B	13	38	8785	35.5668	1	0.200782	54.2194
M10	GOTERM_BP_FAT	GO:0009791~post-embryonic development	2	1.22699	0.0520227	BMP4, TGFBR1	13	39	8785	34.6548	1	0.204335	55.1531
M10	GOTERM_BP_FAT	GO:0050670~regulation of lymphocyte proliferation	2	1.22699	0.0533234	STAT5A, STAT5B	13	40	8785	33.7885	1	0.207828	56.0679
M10	GOTERM_BP_FAT	GO:0032944~regulation of mononuclear cell proliferation	2	1.22699	0.0546224	STAT5A, STAT5B	13	41	8785	32.9644	1	0.211263	56.9641
M10	GOTERM_BP_FAT	GO:0022604~regulation of cell morphogenesis	2	1.22699	0.0546224	FYN, SMAD2	13	41	8785	32.9644	1	0.211263	56.9641
M10	GOTERM_BP_FAT	GO:0070663~regulation of leukocyte proliferation	2	1.22699	0.0546224	STAT5A, STAT5B	13	41	8785	32.9644	1	0.211263	56.9641
M10	GOTERM_BP_FAT	GO:0045137~development of primary sexual characteristics	2	1.22699	0.0559199	STAT5A, STAT5B	13	42	8785	32.1795	1	0.214641	57.8421
M10	GOTERM_BP_FAT	GO:0030099~myeloid cell differentiation	2	1.22699	0.0559199	BMP4, EPO	13	42	8785	32.1795	1	0.214641	57.8421
M10	GOTERM_BP_FAT	GO:0048608~reproductive structure development	2	1.22699	0.0572156	STAT5A, STAT5B	13	43	8785	31.4311	1	0.217964	58.7024
M10	GOTERM_BP_FAT	GO:0021700~developmental maturation	2	1.22699	0.0572156	AKT1, EPO	13	43	8785	31.4311	1	0.217964	58.7024
M10	GOTERM_BP_FAT	GO:0001822~kidney development	2	1.22699	0.0636701	BMP4, TGFBR1	13	48	8785	28.1571	1	0.238782	62.7486
M10	GOTERM_BP_FAT	GO:0002697~regulation of immune effector process	2	1.22699	0.0649561	STAT5A, STAT5B	13	49	8785	27.5824	1	0.241822	63.5092
M10	GOTERM_BP_FAT	GO:0008361~regulation of cell size	2	1.22699	0.0662405	TGFBR1, SMAD2	13	50	8785	27.0308	1	0.244814	64.2544
M10	GOTERM_BP_FAT	GO:0006790~sulfur metabolic process	2	1.22699	0.0688045	STAT5A, STAT5B	13	52	8785	25.9911	1	0.251959	65.6997
M10	GOTERM_BP_FAT	GO:0001558~regulation of cell growth	2	1.22699	0.071362	TGFBR1, SMAD2	13	54	8785	25.0285	1	0.258953	67.0868
M10	GOTERM_BP_FAT	GO:0001503~ossification	2	1.22699	0.071362	BMP4, SMAD2	13	54	8785	25.0285	1	0.258953	67.0868
M10	GOTERM_BP_FAT	GO:0060348~bone development	2	1.22699	0.071362	BMP4, SMAD2	13	54	8785	25.0285	1	0.258953	67.0868
M10	GOTERM_BP_FAT	GO:0035239~tube morphogenesis	2	1.22699	0.071362	BMP4, ACVR1	13	54	8785	25.0285	1	0.258953	67.0868
M10	GOTERM_BP_FAT	GO:0007548~sex differentiation	2	1.22699	0.0726383	STAT5A, STAT5B	13	55	8785	24.5734	1	0.261727	67.7593
M10	GOTERM_BP_FAT	GO:0030900~forebrain development	2	1.22699	0.0726383	BMP4, FYN	13	55	8785	24.5734	1	0.261727	67.7593
M10	GOTERM_BP_FAT	GO:0045165~cell fate commitment	2	1.22699	0.0789959	BMP4, TGFBR1	13	60	8785	22.5256	1	0.280474	70.9223
M10	GOTERM_BP_FAT	GO:0051130~positive regulation of cellular component organization	2	1.22699	0.0789959	TGFBR1, SMAD2	13	60	8785	22.5256	1	0.280474	70.9223
M10	GOTERM_BP_FAT	GO:0042692~muscle cell differentiation	2	1.22699	0.0802626	BMP4, ACVR1	13	61	8785	22.1564	1	0.283014	71.5169
M10	GOTERM_BP_FAT	GO:0060284~regulation of cell development	2	1.22699	0.0802626	BMP4, SMAD2	13	61	8785	22.1564	1	0.283014	71.5169
M10	GOTERM_BP_FAT	GO:0001654~eye development	2	1.22699	0.0815277	BMP4, STAT3	13	62	8785	21.799	1	0.285517	72.0993
M10	GOTERM_BP_FAT	GO:0030155~regulation of cell adhesion	2	1.22699	0.0827912	STAT5A, STAT5B	13	63	8785	21.453	1	0.287981	72.6699
M10	GOTERM_BP_FAT	GO:0001525~angiogenesis	2	1.22699	0.0865722	BMP4, ACVR1	13	66	8785	20.4779	1	0.298005	74.313
M10	GOTERM_BP_FAT	GO:0032101~regulation of response to external stimulus	2	1.22699	0.0890849	STAT5A, STAT5B	13	68	8785	19.8756	1	0.304064	75.3535
M10	GOTERM_BP_FAT	GO:0040007~growth	2	1.22699	0.0903389	BMP4, AKT1	13	69	8785	19.5875	1	0.306322	75.8579
M10	GOTERM_BP_FAT	GO:0003002~regionalization	2	1.22699	0.0940914	BMP4, TGFBR1	13	72	8785	18.7714	1	0.315828	77.3103
M10	GOTERM_BP_FAT	GO:0010740~positive regulation of protein kinase cascade	2	1.22699	0.0965851	TGFBR1, EPO	13	74	8785	18.264	1	0.32154	78.23
M10	GOTERM_BP_FAT	GO:0012502~induction of programmed cell death	2	1.22699	0.0990726	TGFBR1, SMAD2	13	76	8785	17.7834	1	0.327143	79.1125
M10	GOTERM_BP_FAT	GO:0006917~induction of apoptosis	2	1.22699	0.0990726	TGFBR1, SMAD2	13	76	8785	17.7834	1	0.327143	79.1125
M11	GOTERM_BP_FAT	GO:0006412~translation	7	1.24555	7.22821e-09	EIF3CL, RPL19, RPL13A, RPL8, EEF2, RPL11, RPL29	8	283	8785	27.1621	1.37336e-07	1.37336e-07	5.41713e-06
