# Supplementary material for: Large-scale cross-species chemogenomic platform proposes a new drug discovery strategy of veterinary drug from herbal medicines
Source: PLoS One. 2017 Sep 15;12(9):e0184880. doi: 10.1371/journal.pone.0184880 (PMC5600375; doi:10.1371/journal.pone.0184880)
Supplement: S12 Table — (XLS) [file pone.0184880.s017.xls]

## Sheet: DAVID_M7_P1_
Table S12. GOBP and KEGG pathway enrichment results of STRP1 targets in module7
Category	Term	Count	%	PValue	Genes	List Total	Pop Hits	Pop Total	Fold Enrichment	Bonferroni	Benjamini	FDR
GOTERM_BP_FAT	GO:0006412~translation	22	0.495495	4.12e-19	VALS, RPSS, LEUS, RPSN, CYSS, RPLC, RPSL, RPSU	23	293	2457	8.02107	6.6e-18	6.6e-18	2.93e-16
GOTERM_BP_FAT	GO:0043038~amino acid activation	9	0.202703	3.7e-08	VALS, LEUS, CYSS	23	65	2457	14.7913	5.92e-07	2.96e-07	2.63e-05
GOTERM_BP_FAT	GO:0006418~tRNA aminoacylation for protein translation	9	0.202703	3.7e-08	VALS, LEUS, CYSS	23	65	2457	14.7913	5.92e-07	2.96e-07	2.63e-05
GOTERM_BP_FAT	GO:0043039~tRNA aminoacylation	9	0.202703	3.7e-08	VALS, LEUS, CYSS	23	65	2457	14.7913	5.92e-07	2.96e-07	2.63e-05
GOTERM_BP_FAT	GO:0006399~tRNA metabolic process	9	0.202703	2.37e-06	VALS, LEUS, CYSS	23	110	2457	8.74032	3.8e-05	1.27e-05	0.00168542
GOTERM_BP_FAT	GO:0034660~ncRNA metabolic process	9	0.202703	1.19e-05	VALS, LEUS, CYSS	23	136	2457	7.06937	0.00019	4.75e-05	0.00844013
GOTERM_BP_FAT	GO:0006423~cysteinyl-tRNA aminoacylation	3	0.0675676	0.000228	CYSS	23	3	2457	106.826	0.00364872	0.000731	0.162107
GOTERM_BP_FAT	GO:0006429~leucyl-tRNA aminoacylation	3	0.0675676	0.000228	LEUS	23	3	2457	106.826	0.00364872	0.000731	0.162107
GOTERM_BP_FAT	GO:0006438~valyl-tRNA aminoacylation	3	0.0675676	0.000228	VALS	23	3	2457	106.826	0.00364872	0.000731	0.162107
KEGG_PATHWAY	sez03010:Ribosome	5	0.112613	0.00523344	RPSS, RPSN, RPLC, RPSL, RPSU	23	54	1614	6.49758	0.0560849	0.0560849	3.21587
KEGG_PATHWAY	seq03010:Ribosome	4	0.0900901	0.0381761	RPSS, RPLC, RPSL, RPSU	23	56	1614	5.01242	0.348294	0.192717	21.5317
KEGG_PATHWAY	seu03010:Ribosome	4	0.0900901	0.0381761	RPSS, RPLC, RPSL, RPSU	23	56	1614	5.01242	0.348294	0.192717	21.5317
KEGG_PATHWAY	sez00970:Aminoacyl-tRNA biosynthesis	3	0.0675676	0.0408471	VALS, LEUS, CYSS	23	24	1614	8.77174	0.367928	0.141799	22.8793
KEGG_PATHWAY	seq00970:Aminoacyl-tRNA biosynthesis	3	0.0675676	0.0440368	VALS, LEUS, CYSS	23	25	1614	8.42087	0.390669	0.116486	24.4631
KEGG_PATHWAY	seu00970:Aminoacyl-tRNA biosynthesis	3	0.0675676	0.0440368	VALS, LEUS, CYSS	23	25	1614	8.42087	0.390669	0.116486	24.4631
KEGG_PATHWAY	sez00290:Valine, leucine and isoleucine biosynthesis	2	0.045045	0.0791661	VALS, LEUS	23	6	1614	23.3913	0.59636	0.165937	40.177
KEGG_PATHWAY	seq00290:Valine, leucine and isoleucine biosynthesis	2	0.045045	0.0791661	VALS, LEUS	23	6	1614	23.3913	0.59636	0.165937	40.177
KEGG_PATHWAY	seu00290:Valine, leucine and isoleucine biosynthesis	2	0.045045	0.0791661	VALS, LEUS	23	6	1614	23.3913	0.59636	0.165937	40.177
